# Supplementary material for: Full-Length ASFV B646L Gene Sequencing by Nanopore Offers a Simple and Rapid Approach for Identifying ASFV Genotypes
Source: Viruses. 2024 Sep 26;16(10):1522. doi: 10.3390/v16101522 (PMC11512349; doi:10.3390/v16101522)
Supplement: Supplementary file 1 [file viruses-16-01522-s001.zip]

Archive with 1 entries (1 files):
- viruses-3207608-supplementary.xlsx
