# Supplementary material for: Full-Length ASFV B646L Gene Sequencing by Nanopore Offers a Simple and Rapid Approach for Identifying ASFV Genotypes
Source: Viruses. 2024 Sep 26;16(10):1522. doi: 10.3390/v16101522 (PMC11512349; doi:10.3390/v16101522)
Supplement: Supplementary file 1 [file viruses-16-01522-s001.zip › viruses-3207608-supplementary.xlsx]

## Sheet: Summary
Primer	Percent ID								Primer	Sequence					Count of Isolate	Percent_ID
	90.476	94.118	95	95.238	95.833	100			P72_Flanking_Primer_S1	GTGAGTGGGAATCTATCTGTATGG					Primer	90.476	94.118	95	95.238	95.833	100
P72_Flanking_Primer_AS1	97			18		145			P72_Flanking_Primer_AS2	CCAGCAAGAGCGTGTCAATA					00_Correct_P72_Flanking_Primer_AS1 (Reverse Complement)						141
P72_Flanking_Primer_AS2		7	11			242			P72_Flanking_Primer_S2	CTGTATGGAGCTCCCTGAAATAAA					00_Correct_P72_Flanking_Primer_AS2 (Reverse Compliment)						140
P72_Flanking_Primer_S1						260			P72_Flanking_Primer_AS1	GGCAGGTAGTTCATACACCAA					00_Correct_P72_Flanking_Primer_S1						256
P72_Flanking_Primer_S2					31	229									00_Correct_P72_Flanking_Primer_S2						225
															AS1_Variant_01	97
									Primer	Sequence	Count	Sum			AS1_Variant_02				15
									P72_Flanking_Primer_S1	GTGAGTGGGAATCTATCTGTATGG	256	260			AS1_Variant_03				3
									S1_Wrong Orientation??	CCATACAGATAGATTCCCACTCAC	4				AS1_Wrong Orientation??						4
															AS2_Variant_01			2
									Primer	Sequence	Count	Sum			AS2_Variant_02			8
									P72_Flanking_Primer_S2	CTGTATGGAGCTCCCTGAAATAAA	225	260			AS2_Variant_03			1
									S2_Variant_01	CTGTATGGAGCTTCCTGAAATAAA	31				AS2_Variant_04						98
									S2_Wrong Orientation??	TTTATTTCAGGGAGCTCCATACAG	4				AS2_Variant_05		7
															AS2_Wrong Orientation??						4
									Primer	Sequence	Count	Sum			S1_Wrong Orientation??						4
									P72_Flanking_Primer_AS1 (Reverse Complement)	TTGGTGTATGAACTACCTGCC	141	260			S2_Variant_01					31
									AS01_Variant_01	TTGGTGTATGAATTGCCTGCC	97				S2_Wrong Orientation??						4
									AS01_Variant_02	TTGGTGTACGAACTACCTGCC	15
									AS01_Variant_03	TTGGTGCATGAACTACCTGCC	3
									AS1_Wrong Orientation??	GGCAGGTAGTTCATACACCAA	4
									Primer	Sequence	Count	Sum
									P72_Flanking_Primer_AS2 (Reverse Compliment)	TATTGACACGCTCTTGCTGG	140	260	20
									AS2_Variant_01	TATTGACACGCTGTTGCTGG	2		0.9
									AS2_Variant_02	TATTGACACGCTTTTGCTGG	8
									AS2_Variant_03	TATTGACACGCTATTGCTGG	1
									AS2_Variant_04	TATTGACACGCTCTTGCTAG	97
									AS2_Variant_05	CATTGACACGCTTTTGCTAG	7
									AS2_Variant_Wrong Orientation??	CCAGCAAGAGCGTGTCAATA	4
									ASF/IND/20/CAD/543	TATTGACACGCTCTTGCTRG	1

## Sheet: Figure_Construction
			1	2	3	4	5	6	7	8	9	10	11	12	13	14	15	16	17	18	19	20	21	22	23	24
P72_Flanking_Primer_S1	GTGAGTGGGAATCTATCTGTATGG		G	T	G	A	G	T	G	G	G	A	A	T	C	T	A	T	C	T	G	T	A	T	G	G
		A				1						1	1				1						1
		T		1				1						1		1		1		1		1		1
		G	1		1		1		1	1	1										1				1	1
		C													1				1
			1	2	3	4	5	6	7	8	9	10	11	12	13	14	15	16	17	18	19	20	21	22	23	24
P72_Flanking_Primer_S2	CTGTATGGAGCTCCCTGAAATAAA		C	T	G	T	A	T	G	G	A	G	C	T	C	C	C	T	G	A	A	A	T	A	A	A
	CTGTATGGAGCTTCCTGAAATAAA	A					1				1									1	1	1		1	1	1
		T		1		1		1						1	0.119			1					1
		G			1				1	1		1							1
		C	1										1		0.881	1	1
			1	2	3	4	5	6	7	8	9	10	11	12	13	14	15	16	17	18	19	20	21
P72_Flanking_Primer_AS1 (Reverse Complement)	TTGGTGTATGAACTACCTGCC		T	T	G	G	T	G	T	A	T	G	A	A	C	T	A	C	C	T	G	C	C
AS01_Variant_01	TTGGTGTATGAATTGCCTGCC	A							0.988	1			1	1			0.627
AS01_Variant_02	TTGGTGTACGAACTACCTGCC	T	1	1			1				0.942				0.373	1				1
AS01_Variant_03	TTGGTGCATGAACTACCTGCC	G			1	1		1				1					0.373				1
		C							0.0115385		0.058				0.627			1	1			1	1
			1	2	3	4	5	6	7	8	9	10	11	12	13	14	15	16	17	18	19	20
P72_Flanking_Primer_AS2 (Reverse Compliment)	TATTGACACGCTCTTGCTGG		T	A	T	T	G	A	C	A	C	G	C	T	C	T	T	G	C	T	G	G
AS2_Variant_01	TATTGACACGCTGTTGCTGG	A		1				1		1					0.0038						0.404
AS2_Variant_02	TATTGACACGCTTTTGCTGG	T	0.963		1	1								1	0.039	1	1			1
AS2_Variant_03	TATTGACACGCTATTGCTGG	G					1					1			0.0077			1			0.596	1
AS2_Variant_04	TATTGACACGCTCTTGCTAG	C	0.037						1		1		1		0.958				1
AS2_Variant_05	CATTGACACGCTTTTGCTAG
AS2_Variant_Wrong Orientation??	CCAGCAAGAGCGTGTCAATA
ASF/IND/20/CAD/543	TATTGACACGCTCTTGCTRG

## Sheet: Blastn_Out
Accession	Isolate	Primer	E_Value	Percent_ID	mismatch	gaps	qstart	qend	sstart	send	Full Length?	Genome Sequence	Matching Primer	Genome Variant
AM712239	Benin 97/1	P72_Flanking_Primer_S2	2.78e-08	100	0	0	98062	98085	1	24	TRUE	CTGTATGGAGCTCCCTGAAATAAA	CTGTATGGAGCTCCCTGAAATAAA	P72_Flanking_Primer_S2
AM712239	Benin 97/1	P72_Flanking_Primer_S1	2.78e-08	100	0	0	98046	98069	1	24	TRUE	GTGAGTGGGAATCTATCTGTATGG	GTGAGTGGGAATCTATCTGTATGG	P72_Flanking_Primer_S1
AM712239	Benin 97/1	P72_Flanking_Primer_AS2	0.000106	100	0	0	100280	100297	20	3	FALSE	TATTGACACGCTCTTGCT	TATTGACACGCTCTTGCT	AS2_Variant_04
AM712239	Benin 97/1	P72_Flanking_Primer_AS1	0.1	90.476	2	0	100317	100337	21	1	TRUE	TTGGTGTATGAATTGCCTGCC	TTGGTGTATGAACTACCTGCC	AS1_Variant_01
AM712240	OURT 88/3	P72_Flanking_Primer_S2	2.62e-08	100	0	0	89010	89033	1	24	TRUE	CTGTATGGAGCTCCCTGAAATAAA	CTGTATGGAGCTCCCTGAAATAAA	P72_Flanking_Primer_S2
AM712240	OURT 88/3	P72_Flanking_Primer_S1	2.62e-08	100	0	0	88994	89017	1	24	TRUE	GTGAGTGGGAATCTATCTGTATGG	GTGAGTGGGAATCTATCTGTATGG	P72_Flanking_Primer_S1
AM712240	OURT 88/3	P72_Flanking_Primer_AS2	9.96e-05	100	0	0	91229	91246	20	3	FALSE	TATTGACACGCTCTTGCT	TATTGACACGCTCTTGCT	AS2_Variant_04
AM712240	OURT 88/3	P72_Flanking_Primer_AS1	0.096	90.476	2	0	91266	91286	21	1	TRUE	TTGGTGTATGAATTGCCTGCC	TTGGTGTATGAACTACCTGCC	AS1_Variant_01
U18466	BA71V	P72_Flanking_Primer_S2	2.59e-08	100	0	0	86628	86651	1	24	TRUE	CTGTATGGAGCTCCCTGAAATAAA	CTGTATGGAGCTCCCTGAAATAAA	P72_Flanking_Primer_S2
U18466	BA71V	P72_Flanking_Primer_S1	2.59e-08	100	0	0	86612	86635	1	24	TRUE	GTGAGTGGGAATCTATCTGTATGG	GTGAGTGGGAATCTATCTGTATGG	P72_Flanking_Primer_S1
U18466	BA71V	P72_Flanking_Primer_AS2	9.86e-05	100	0	0	88847	88864	20	3	FALSE	TATTGACACGCTCTTGCT	TATTGACACGCTCTTGCT	AS2_Variant_04
U18466	BA71V	P72_Flanking_Primer_AS1	0.095	90.476	2	0	88884	88904	21	1	TRUE	TTGGTGTATGAATTGCCTGCC	TTGGTGTATGAACTACCTGCC	AS1_Variant_01
AY261360	Kenya 1950	P72_Flanking_Primer_S1	2.95e-08	100	0	0	107266	107289	1	24	TRUE	GTGAGTGGGAATCTATCTGTATGG	GTGAGTGGGAATCTATCTGTATGG	P72_Flanking_Primer_S1
AY261360	Kenya 1950	P72_Flanking_Primer_S2	7.2e-06	95.833	1	0	107282	107305	1	24	TRUE	CTGTATGGAGCTTCCTGAAATAAA	CTGTATGGAGCTCCCTGAAATAAA	S2_Variant_01
AY261360	Kenya 1950	P72_Flanking_Primer_AS1	0.000444	95.238	1	0	109512	109532	21	1	TRUE	TTGGTGTACGAACTACCTGCC	TTGGTGTATGAACTACCTGCC	AS1_Variant_02
AY261360	Kenya 1950	P72_Flanking_Primer_AS2	0.11	94.118	1	0	109476	109492	19	3	FALSE	ATTGACACGCTTTTGCT	ATTGACACGCTCTTGCT	AS2_Variant_05
AY261361	Malawi Lil-20/1 (1983)	P72_Flanking_Primer_S1	2.86e-08	100	0	0	101782	101805	1	24	TRUE	GTGAGTGGGAATCTATCTGTATGG	GTGAGTGGGAATCTATCTGTATGG	P72_Flanking_Primer_S1
AY261361	Malawi Lil-20/1 (1983)	P72_Flanking_Primer_S2	6.97e-06	95.833	1	0	101798	101821	1	24	TRUE	CTGTATGGAGCTTCCTGAAATAAA	CTGTATGGAGCTCCCTGAAATAAA	S2_Variant_01
AY261361	Malawi Lil-20/1 (1983)	P72_Flanking_Primer_AS1	0.00043	95.238	1	0	104048	104068	21	1	TRUE	TTGGTGCATGAACTACCTGCC	TTGGTGTATGAACTACCTGCC	AS1_Variant_03
AY261361	Malawi Lil-20/1 (1983)	P72_Flanking_Primer_AS2	0.002	95	1	0	104011	104030	20	1	FALSE	TATTGACACGCTGTTGCTGG	TATTGACACGCTCTTGCTGG	AS2_Variant_01
AY261362	Mkuzi 1979	P72_Flanking_Primer_S2	2.94e-08	100	0	0	105234	105257	1	24	TRUE	CTGTATGGAGCTCCCTGAAATAAA	CTGTATGGAGCTCCCTGAAATAAA	P72_Flanking_Primer_S2
AY261362	Mkuzi 1979	P72_Flanking_Primer_S1	2.94e-08	100	0	0	105218	105241	1	24	TRUE	GTGAGTGGGAATCTATCTGTATGG	GTGAGTGGGAATCTATCTGTATGG	P72_Flanking_Primer_S1
AY261362	Mkuzi 1979	P72_Flanking_Primer_AS2	0.000112	100	0	0	107453	107470	20	3	FALSE	TATTGACACGCTCTTGCT	TATTGACACGCTCTTGCT	AS2_Variant_04
AY261362	Mkuzi 1979	P72_Flanking_Primer_AS1	0.11	90.476	2	0	107490	107510	21	1	TRUE	TTGGTGTATGAATTGCCTGCC	TTGGTGTATGAACTACCTGCC	AS1_Variant_01
AY261363	Pretoriuskop/96/4	P72_Flanking_Primer_S1	2.9e-08	100	0	0	104354	104377	1	24	TRUE	GTGAGTGGGAATCTATCTGTATGG	GTGAGTGGGAATCTATCTGTATGG	P72_Flanking_Primer_S1
AY261363	Pretoriuskop/96/4	P72_Flanking_Primer_AS1	1.79e-06	100	0	0	106615	106635	21	1	TRUE	TTGGTGTATGAACTACCTGCC	TTGGTGTATGAACTACCTGCC	P72_Flanking_Primer_AS1 (Reverse Complement)
AY261363	Pretoriuskop/96/4	P72_Flanking_Primer_S2	7.07e-06	95.833	1	0	104370	104393	1	24	TRUE	CTGTATGGAGCTTCCTGAAATAAA	CTGTATGGAGCTCCCTGAAATAAA	S2_Variant_01
AY261363	Pretoriuskop/96/4	P72_Flanking_Primer_AS2	7.07e-06	100	0	0	106578	106597	20	1	FALSE	TATTGACACGCTCTTGCTGG	TATTGACACGCTCTTGCTGG	P72_Flanking_Primer_AS2 (Reverse Compliment)
AY261364	Tengani 62	P72_Flanking_Primer_S1	2.83e-08	100	0	0	98682	98705	1	24	TRUE	GTGAGTGGGAATCTATCTGTATGG	GTGAGTGGGAATCTATCTGTATGG	P72_Flanking_Primer_S1
AY261364	Tengani 62	P72_Flanking_Primer_AS1	1.75e-06	100	0	0	100948	100968	21	1	TRUE	TTGGTGTATGAACTACCTGCC	TTGGTGTATGAACTACCTGCC	P72_Flanking_Primer_AS1 (Reverse Complement)
AY261364	Tengani 62	P72_Flanking_Primer_S2	6.9e-06	95.833	1	0	98698	98721	1	24	TRUE	CTGTATGGAGCTTCCTGAAATAAA	CTGTATGGAGCTCCCTGAAATAAA	S2_Variant_01
AY261364	Tengani 62	P72_Flanking_Primer_AS2	6.9e-06	100	0	0	100911	100930	20	1	FALSE	TATTGACACGCTCTTGCTGG	TATTGACACGCTCTTGCTGG	P72_Flanking_Primer_AS2 (Reverse Compliment)
AY261365	Warmbaths	P72_Flanking_Primer_S1	2.91e-08	100	0	0	103358	103381	1	24	TRUE	GTGAGTGGGAATCTATCTGTATGG	GTGAGTGGGAATCTATCTGTATGG	P72_Flanking_Primer_S1
AY261365	Warmbaths	P72_Flanking_Primer_AS1	1.79e-06	100	0	0	105643	105663	21	1	TRUE	TTGGTGTATGAACTACCTGCC	TTGGTGTATGAACTACCTGCC	P72_Flanking_Primer_AS1 (Reverse Complement)
AY261365	Warmbaths	P72_Flanking_Primer_S2	7.09e-06	95.833	1	0	103374	103397	1	24	TRUE	CTGTATGGAGCTTCCTGAAATAAA	CTGTATGGAGCTCCCTGAAATAAA	S2_Variant_01
AY261365	Warmbaths	P72_Flanking_Primer_AS2	7.09e-06	100	0	0	105606	105625	20	1	FALSE	TATTGACACGCTCTTGCTGG	TATTGACACGCTCTTGCTGG	P72_Flanking_Primer_AS2 (Reverse Compliment)
AY261366	Warthog	P72_Flanking_Primer_S1	2.84e-08	100	0	0	100104	100127	1	24	TRUE	GTGAGTGGGAATCTATCTGTATGG	GTGAGTGGGAATCTATCTGTATGG	P72_Flanking_Primer_S1
AY261366	Warthog	P72_Flanking_Primer_AS1	1.75e-06	100	0	0	102369	102389	21	1	TRUE	TTGGTGTATGAACTACCTGCC	TTGGTGTATGAACTACCTGCC	P72_Flanking_Primer_AS1 (Reverse Complement)
AY261366	Warthog	P72_Flanking_Primer_S2	6.93e-06	95.833	1	0	100120	100143	1	24	TRUE	CTGTATGGAGCTTCCTGAAATAAA	CTGTATGGAGCTCCCTGAAATAAA	S2_Variant_01
AY261366	Warthog	P72_Flanking_Primer_AS2	6.93e-06	100	0	0	102332	102351	20	1	FALSE	TATTGACACGCTCTTGCTGG	TATTGACACGCTCTTGCTGG	P72_Flanking_Primer_AS2 (Reverse Compliment)
FN557520	E75	P72_Flanking_Primer_S2	2.76e-08	100	0	0	97230	97253	1	24	TRUE	CTGTATGGAGCTCCCTGAAATAAA	CTGTATGGAGCTCCCTGAAATAAA	P72_Flanking_Primer_S2
FN557520	E75	P72_Flanking_Primer_S1	2.76e-08	100	0	0	97214	97237	1	24	TRUE	GTGAGTGGGAATCTATCTGTATGG	GTGAGTGGGAATCTATCTGTATGG	P72_Flanking_Primer_S1
FN557520	E75	P72_Flanking_Primer_AS2	0.000105	100	0	0	99448	99465	20	3	FALSE	TATTGACACGCTCTTGCT	TATTGACACGCTCTTGCT	AS2_Variant_04
FN557520	E75	P72_Flanking_Primer_AS1	0.1	90.476	2	0	99485	99505	21	1	TRUE	TTGGTGTATGAATTGCCTGCC	TTGGTGTATGAACTACCTGCC	AS1_Variant_01
FR682468	ASFV Georgia 2007/1	P72_Flanking_Primer_S2	2.9e-08	100	0	0	104414	104437	1	24	TRUE	CTGTATGGAGCTCCCTGAAATAAA	CTGTATGGAGCTCCCTGAAATAAA	P72_Flanking_Primer_S2
FR682468	ASFV Georgia 2007/1	P72_Flanking_Primer_S1	2.9e-08	100	0	0	104398	104421	1	24	TRUE	GTGAGTGGGAATCTATCTGTATGG	GTGAGTGGGAATCTATCTGTATGG	P72_Flanking_Primer_S1
FR682468	ASFV Georgia 2007/1	P72_Flanking_Primer_AS1	1.79e-06	100	0	0	106668	106688	21	1	TRUE	TTGGTGTATGAACTACCTGCC	TTGGTGTATGAACTACCTGCC	P72_Flanking_Primer_AS1 (Reverse Complement)
FR682468	ASFV Georgia 2007/1	P72_Flanking_Primer_AS2	7.08e-06	100	0	0	106631	106650	20	1	FALSE	TATTGACACGCTCTTGCTGG	TATTGACACGCTCTTGCTGG	P72_Flanking_Primer_AS2 (Reverse Compliment)
KJ747406	Kashino 04/13	P72_Flanking_Primer_S2	2.89e-08	100	0	0	103451	103474	1	24	TRUE	CTGTATGGAGCTCCCTGAAATAAA	CTGTATGGAGCTCCCTGAAATAAA	P72_Flanking_Primer_S2
KJ747406	Kashino 04/13	P72_Flanking_Primer_S1	2.89e-08	100	0	0	103435	103458	1	24	TRUE	GTGAGTGGGAATCTATCTGTATGG	GTGAGTGGGAATCTATCTGTATGG	P72_Flanking_Primer_S1
KJ747406	Kashino 04/13	P72_Flanking_Primer_AS1	1.78e-06	100	0	0	105705	105725	21	1	TRUE	TTGGTGTATGAACTACCTGCC	TTGGTGTATGAACTACCTGCC	P72_Flanking_Primer_AS1 (Reverse Complement)
KJ747406	Kashino 04/13	P72_Flanking_Primer_AS2	7.03e-06	100	0	0	105668	105687	20	1	FALSE	TATTGACACGCTCTTGCTGG	TATTGACACGCTCTTGCTGG	P72_Flanking_Primer_AS2 (Reverse Compliment)
KM102979	26544/OG10	P72_Flanking_Primer_S2	2.79e-08	100	0	0	97820	97843	1	24	TRUE	CTGTATGGAGCTCCCTGAAATAAA	CTGTATGGAGCTCCCTGAAATAAA	P72_Flanking_Primer_S2
KM102979	26544/OG10	P72_Flanking_Primer_S1	2.79e-08	100	0	0	97804	97827	1	24	TRUE	GTGAGTGGGAATCTATCTGTATGG	GTGAGTGGGAATCTATCTGTATGG	P72_Flanking_Primer_S1
KM102979	26544/OG10	P72_Flanking_Primer_AS2	0.000106	100	0	0	100038	100055	20	3	FALSE	TATTGACACGCTCTTGCT	TATTGACACGCTCTTGCT	AS2_Variant_04
KM102979	26544/OG10	P72_Flanking_Primer_AS1	0.1	90.476	2	0	100075	100095	21	1	TRUE	TTGGTGTATGAATTGCCTGCC	TTGGTGTATGAACTACCTGCC	AS1_Variant_01
KM111294	Ken05/Tk1	P72_Flanking_Primer_S1	2.91e-08	100	0	0	104381	104404	1	24	TRUE	GTGAGTGGGAATCTATCTGTATGG	GTGAGTGGGAATCTATCTGTATGG	P72_Flanking_Primer_S1
KM111294	Ken05/Tk1	P72_Flanking_Primer_S2	7.1e-06	95.833	1	0	104397	104420	1	24	TRUE	CTGTATGGAGCTTCCTGAAATAAA	CTGTATGGAGCTCCCTGAAATAAA	S2_Variant_01
KM111294	Ken05/Tk1	P72_Flanking_Primer_AS1	0.000438	95.238	1	0	106627	106647	21	1	TRUE	TTGGTGTACGAACTACCTGCC	TTGGTGTATGAACTACCTGCC	AS1_Variant_02
KM111294	Ken05/Tk1	P72_Flanking_Primer_AS2	0.11	94.118	1	0	106591	106607	19	3	FALSE	ATTGACACGCTTTTGCT	ATTGACACGCTCTTGCT	AS2_Variant_05
KM111295	Ken06.Bus	P72_Flanking_Primer_S1	2.81e-08	100	0	0	100302	100325	1	24	TRUE	GTGAGTGGGAATCTATCTGTATGG	GTGAGTGGGAATCTATCTGTATGG	P72_Flanking_Primer_S1
KM111295	Ken06.Bus	P72_Flanking_Primer_S2	6.85e-06	95.833	1	0	100318	100341	1	24	TRUE	CTGTATGGAGCTTCCTGAAATAAA	CTGTATGGAGCTCCCTGAAATAAA	S2_Variant_01
KM111295	Ken06.Bus	P72_Flanking_Primer_AS1	0.000422	95.238	1	0	102543	102563	21	1	TRUE	TTGGTGTACGAACTACCTGCC	TTGGTGTATGAACTACCTGCC	AS1_Variant_02
KM111295	Ken06.Bus	P72_Flanking_Primer_AS2	0.002	95	1	0	102506	102525	20	1	FALSE	TATTGACACGCTTTTGCTGG	TATTGACACGCTCTTGCTGG	AS2_Variant_02
KM262844	L60	P72_Flanking_Primer_S2	2.78e-08	100	0	0	98164	98187	1	24	TRUE	CTGTATGGAGCTCCCTGAAATAAA	CTGTATGGAGCTCCCTGAAATAAA	P72_Flanking_Primer_S2
KM262844	L60	P72_Flanking_Primer_S1	2.78e-08	100	0	0	98148	98171	1	24	TRUE	GTGAGTGGGAATCTATCTGTATGG	GTGAGTGGGAATCTATCTGTATGG	P72_Flanking_Primer_S1
KM262844	L60	P72_Flanking_Primer_AS2	0.000106	100	0	0	100382	100399	20	3	FALSE	TATTGACACGCTCTTGCT	TATTGACACGCTCTTGCT	AS2_Variant_04
KM262844	L60	P72_Flanking_Primer_AS1	0.1	90.476	2	0	100419	100439	21	1	TRUE	TTGGTGTATGAATTGCCTGCC	TTGGTGTATGAACTACCTGCC	AS1_Variant_01
KM262845	NHV	P72_Flanking_Primer_S2	2.62e-08	100	0	0	89345	89368	1	24	TRUE	CTGTATGGAGCTCCCTGAAATAAA	CTGTATGGAGCTCCCTGAAATAAA	P72_Flanking_Primer_S2
KM262845	NHV	P72_Flanking_Primer_S1	2.62e-08	100	0	0	89329	89352	1	24	TRUE	GTGAGTGGGAATCTATCTGTATGG	GTGAGTGGGAATCTATCTGTATGG	P72_Flanking_Primer_S1
KM262845	NHV	P72_Flanking_Primer_AS2	9.98e-05	100	0	0	91564	91581	20	3	FALSE	TATTGACACGCTCTTGCT	TATTGACACGCTCTTGCT	AS2_Variant_04
KM262845	NHV	P72_Flanking_Primer_AS1	0.096	90.476	2	0	91601	91621	21	1	TRUE	TTGGTGTATGAATTGCCTGCC	TTGGTGTATGAACTACCTGCC	AS1_Variant_01
KP055815	BA71	P72_Flanking_Primer_S2	2.75e-08	100	0	0	94754	94777	1	24	TRUE	CTGTATGGAGCTCCCTGAAATAAA	CTGTATGGAGCTCCCTGAAATAAA	P72_Flanking_Primer_S2
KP055815	BA71	P72_Flanking_Primer_S1	2.75e-08	100	0	0	94738	94761	1	24	TRUE	GTGAGTGGGAATCTATCTGTATGG	GTGAGTGGGAATCTATCTGTATGG	P72_Flanking_Primer_S1
KP055815	BA71	P72_Flanking_Primer_AS2	0.000105	100	0	0	96973	96990	20	3	FALSE	TATTGACACGCTCTTGCT	TATTGACACGCTCTTGCT	AS2_Variant_04
KP055815	BA71	P72_Flanking_Primer_AS1	0.1	90.476	2	0	97010	97030	21	1	TRUE	TTGGTGTATGAATTGCCTGCC	TTGGTGTATGAACTACCTGCC	AS1_Variant_01
KP843857	Odintsovo_02/14	P72_Flanking_Primer_S2	2.88e-08	100	0	0	103414	103437	1	24	TRUE	CTGTATGGAGCTCCCTGAAATAAA	CTGTATGGAGCTCCCTGAAATAAA	P72_Flanking_Primer_S2
KP843857	Odintsovo_02/14	P72_Flanking_Primer_S1	2.88e-08	100	0	0	103398	103421	1	24	TRUE	GTGAGTGGGAATCTATCTGTATGG	GTGAGTGGGAATCTATCTGTATGG	P72_Flanking_Primer_S1
KP843857	Odintsovo_02/14	P72_Flanking_Primer_AS1	1.78e-06	100	0	0	105666	105686	21	1	TRUE	TTGGTGTATGAACTACCTGCC	TTGGTGTATGAACTACCTGCC	P72_Flanking_Primer_AS1 (Reverse Complement)
KP843857	Odintsovo_02/14	P72_Flanking_Primer_AS2	7.03e-06	100	0	0	105630	105649	20	1	FALSE	TATTGACACGCTCTTGCTGG	TATTGACACGCTCTTGCTGG	P72_Flanking_Primer_AS2 (Reverse Compliment)
KX354450	47/Ss/2008	P72_Flanking_Primer_S2	2.81e-08	100	0	0	99084	99107	1	24	TRUE	CTGTATGGAGCTCCCTGAAATAAA	CTGTATGGAGCTCCCTGAAATAAA	P72_Flanking_Primer_S2
KX354450	47/Ss/2008	P72_Flanking_Primer_S1	2.81e-08	100	0	0	99068	99091	1	24	TRUE	GTGAGTGGGAATCTATCTGTATGG	GTGAGTGGGAATCTATCTGTATGG	P72_Flanking_Primer_S1
KX354450	47/Ss/2008	P72_Flanking_Primer_AS2	0.000107	100	0	0	101302	101319	20	3	FALSE	TATTGACACGCTCTTGCT	TATTGACACGCTCTTGCT	AS2_Variant_04
KX354450	47/Ss/2008	P72_Flanking_Primer_AS1	0.1	90.476	2	0	101339	101359	21	1	TRUE	TTGGTGTATGAATTGCCTGCC	TTGGTGTATGAACTACCTGCC	AS1_Variant_01
LC659086	AQS-C-1-21	P72_Flanking_Primer_S2	2.88e-08	100	0	0	103450	103473	1	24	TRUE	CTGTATGGAGCTCCCTGAAATAAA	CTGTATGGAGCTCCCTGAAATAAA	P72_Flanking_Primer_S2
LC659086	AQS-C-1-21	P72_Flanking_Primer_S1	2.88e-08	100	0	0	103434	103457	1	24	TRUE	GTGAGTGGGAATCTATCTGTATGG	GTGAGTGGGAATCTATCTGTATGG	P72_Flanking_Primer_S1
LC659086	AQS-C-1-21	P72_Flanking_Primer_AS1	1.78e-06	100	0	0	105704	105724	21	1	TRUE	TTGGTGTATGAACTACCTGCC	TTGGTGTATGAACTACCTGCC	P72_Flanking_Primer_AS1 (Reverse Complement)
LC659086	AQS-C-1-21	P72_Flanking_Primer_AS2	7.03e-06	100	0	0	105667	105686	20	1	FALSE	TATTGACACGCTCTTGCTGG	TATTGACACGCTCTTGCTGG	P72_Flanking_Primer_AS2 (Reverse Compliment)
LC659087	AQS-C-1-22	P72_Flanking_Primer_S2	2.88e-08	100	0	0	103457	103480	1	24	TRUE	CTGTATGGAGCTCCCTGAAATAAA	CTGTATGGAGCTCCCTGAAATAAA	P72_Flanking_Primer_S2
LC659087	AQS-C-1-22	P72_Flanking_Primer_S1	2.88e-08	100	0	0	103441	103464	1	24	TRUE	GTGAGTGGGAATCTATCTGTATGG	GTGAGTGGGAATCTATCTGTATGG	P72_Flanking_Primer_S1
LC659087	AQS-C-1-22	P72_Flanking_Primer_AS1	1.78e-06	100	0	0	105711	105731	21	1	TRUE	TTGGTGTATGAACTACCTGCC	TTGGTGTATGAACTACCTGCC	P72_Flanking_Primer_AS1 (Reverse Complement)
LC659087	AQS-C-1-22	P72_Flanking_Primer_AS2	7.03e-06	100	0	0	105674	105693	20	1	FALSE	TATTGACACGCTCTTGCTGG	TATTGACACGCTCTTGCTGG	P72_Flanking_Primer_AS2 (Reverse Compliment)
LC659088	AQS-P-20901-1	P72_Flanking_Primer_S2	2.88e-08	100	0	0	103448	103471	1	24	TRUE	CTGTATGGAGCTCCCTGAAATAAA	CTGTATGGAGCTCCCTGAAATAAA	P72_Flanking_Primer_S2
LC659088	AQS-P-20901-1	P72_Flanking_Primer_S1	2.88e-08	100	0	0	103432	103455	1	24	TRUE	GTGAGTGGGAATCTATCTGTATGG	GTGAGTGGGAATCTATCTGTATGG	P72_Flanking_Primer_S1
LC659088	AQS-P-20901-1	P72_Flanking_Primer_AS1	1.78e-06	100	0	0	105702	105722	21	1	TRUE	TTGGTGTATGAACTACCTGCC	TTGGTGTATGAACTACCTGCC	P72_Flanking_Primer_AS1 (Reverse Complement)
LC659088	AQS-P-20901-1	P72_Flanking_Primer_AS2	7.03e-06	100	0	0	105665	105684	20	1	FALSE	TATTGACACGCTCTTGCTGG	TATTGACACGCTCTTGCTGG	P72_Flanking_Primer_AS2 (Reverse Compliment)
LC659089	AQS-P-201202	P72_Flanking_Primer_S2	2.88e-08	100	0	0	103451	103474	1	24	TRUE	CTGTATGGAGCTCCCTGAAATAAA	CTGTATGGAGCTCCCTGAAATAAA	P72_Flanking_Primer_S2
LC659089	AQS-P-201202	P72_Flanking_Primer_S1	2.88e-08	100	0	0	103435	103458	1	24	TRUE	GTGAGTGGGAATCTATCTGTATGG	GTGAGTGGGAATCTATCTGTATGG	P72_Flanking_Primer_S1
LC659089	AQS-P-201202	P72_Flanking_Primer_AS1	1.78e-06	100	0	0	105705	105725	21	1	TRUE	TTGGTGTATGAACTACCTGCC	TTGGTGTATGAACTACCTGCC	P72_Flanking_Primer_AS1 (Reverse Complement)
LC659089	AQS-P-201202	P72_Flanking_Primer_AS2	7.03e-06	100	0	0	105668	105687	20	1	FALSE	TATTGACACGCTCTTGCTGG	TATTGACACGCTCTTGCTGG	P72_Flanking_Primer_AS2 (Reverse Compliment)
LP643842	Patent WO2015091322	P72_Flanking_Primer_S2	2.75e-08	100	0	0	94754	94777	1	24	TRUE	CTGTATGGAGCTCCCTGAAATAAA	CTGTATGGAGCTCCCTGAAATAAA	P72_Flanking_Primer_S2
LP643842	Patent WO2015091322	P72_Flanking_Primer_S1	2.75e-08	100	0	0	94738	94761	1	24	TRUE	GTGAGTGGGAATCTATCTGTATGG	GTGAGTGGGAATCTATCTGTATGG	P72_Flanking_Primer_S1
LP643842	Patent WO2015091322	P72_Flanking_Primer_AS2	0.000105	100	0	0	96973	96990	20	3	FALSE	TATTGACACGCTCTTGCT	TATTGACACGCTCTTGCT	AS2_Variant_04
LP643842	Patent WO2015091322	P72_Flanking_Primer_AS1	0.1	90.476	2	0	97010	97030	21	1	TRUE	TTGGTGTATGAATTGCCTGCC	TTGGTGTATGAACTACCTGCC	AS1_Variant_01
LR536725	ASFV Belgium 2018/1	P72_Flanking_Primer_S2	2.9e-08	100	0	0	104418	104441	1	24	TRUE	CTGTATGGAGCTCCCTGAAATAAA	CTGTATGGAGCTCCCTGAAATAAA	P72_Flanking_Primer_S2
LR536725	ASFV Belgium 2018/1	P72_Flanking_Primer_S1	2.9e-08	100	0	0	104402	104425	1	24	TRUE	GTGAGTGGGAATCTATCTGTATGG	GTGAGTGGGAATCTATCTGTATGG	P72_Flanking_Primer_S1
LR536725	ASFV Belgium 2018/1	P72_Flanking_Primer_AS1	1.79e-06	100	0	0	106672	106692	21	1	TRUE	TTGGTGTATGAACTACCTGCC	TTGGTGTATGAACTACCTGCC	P72_Flanking_Primer_AS1 (Reverse Complement)
LR536725	ASFV Belgium 2018/1	P72_Flanking_Primer_AS2	7.08e-06	100	0	0	106635	106654	20	1	FALSE	TATTGACACGCTCTTGCTGG	TATTGACACGCTCTTGCTGG	P72_Flanking_Primer_AS2 (Reverse Compliment)
LR722600	ASFV CzechRepublic 2017/1	P72_Flanking_Primer_S2	2.9e-08	100	0	0	104414	104437	1	24	TRUE	CTGTATGGAGCTCCCTGAAATAAA	CTGTATGGAGCTCCCTGAAATAAA	P72_Flanking_Primer_S2
LR722600	ASFV CzechRepublic 2017/1	P72_Flanking_Primer_S1	2.9e-08	100	0	0	104398	104421	1	24	TRUE	GTGAGTGGGAATCTATCTGTATGG	GTGAGTGGGAATCTATCTGTATGG	P72_Flanking_Primer_S1
LR722600	ASFV CzechRepublic 2017/1	P72_Flanking_Primer_AS1	1.79e-06	100	0	0	106668	106688	21	1	TRUE	TTGGTGTATGAACTACCTGCC	TTGGTGTATGAACTACCTGCC	P72_Flanking_Primer_AS1 (Reverse Complement)
LR722600	ASFV CzechRepublic 2017/1	P72_Flanking_Primer_AS2	7.08e-06	100	0	0	106631	106650	20	1	FALSE	TATTGACACGCTCTTGCTGG	TATTGACACGCTCTTGCTGG	P72_Flanking_Primer_AS2 (Reverse Compliment)
LR812933	Arm/07/CBM/c2	P72_Flanking_Primer_S2	2.9e-08	100	0	0	104193	104216	1	24	TRUE	CTGTATGGAGCTCCCTGAAATAAA	CTGTATGGAGCTCCCTGAAATAAA	P72_Flanking_Primer_S2
LR812933	Arm/07/CBM/c2	P72_Flanking_Primer_S1	2.9e-08	100	0	0	104177	104200	1	24	TRUE	GTGAGTGGGAATCTATCTGTATGG	GTGAGTGGGAATCTATCTGTATGG	P72_Flanking_Primer_S1
LR812933	Arm/07/CBM/c2	P72_Flanking_Primer_AS1	1.79e-06	100	0	0	106447	106467	21	1	TRUE	TTGGTGTATGAACTACCTGCC	TTGGTGTATGAACTACCTGCC	P72_Flanking_Primer_AS1 (Reverse Complement)
LR812933	Arm/07/CBM/c2	P72_Flanking_Primer_AS2	7.06e-06	100	0	0	106410	106429	20	1	FALSE	TATTGACACGCTCTTGCTGG	TATTGACACGCTCTTGCTGG	P72_Flanking_Primer_AS2 (Reverse Compliment)
LR813622	Tanzania/Rukwa/2017/1	P72_Flanking_Primer_S2	2.79e-08	100	0	0	99669	99692	1	24	TRUE	CTGTATGGAGCTCCCTGAAATAAA	CTGTATGGAGCTCCCTGAAATAAA	P72_Flanking_Primer_S2
LR813622	Tanzania/Rukwa/2017/1	P72_Flanking_Primer_S1	2.79e-08	100	0	0	99653	99676	1	24	TRUE	GTGAGTGGGAATCTATCTGTATGG	GTGAGTGGGAATCTATCTGTATGG	P72_Flanking_Primer_S1
LR813622	Tanzania/Rukwa/2017/1	P72_Flanking_Primer_AS1	1.72e-06	100	0	0	101923	101943	21	1	TRUE	TTGGTGTATGAACTACCTGCC	TTGGTGTATGAACTACCTGCC	P72_Flanking_Primer_AS1 (Reverse Complement)
LR813622	Tanzania/Rukwa/2017/1	P72_Flanking_Primer_AS2	6.8e-06	100	0	0	101886	101905	20	1	FALSE	TATTGACACGCTCTTGCTGG	TATTGACACGCTCTTGCTGG	P72_Flanking_Primer_AS2 (Reverse Compliment)
LR881473	Arm/07/CBM/c4	P72_Flanking_Primer_S2	2.93e-08	100	0	0	105640	105663	1	24	TRUE	CTGTATGGAGCTCCCTGAAATAAA	CTGTATGGAGCTCCCTGAAATAAA	P72_Flanking_Primer_S2
LR881473	Arm/07/CBM/c4	P72_Flanking_Primer_S1	2.93e-08	100	0	0	105624	105647	1	24	TRUE	GTGAGTGGGAATCTATCTGTATGG	GTGAGTGGGAATCTATCTGTATGG	P72_Flanking_Primer_S1
LR881473	Arm/07/CBM/c4	P72_Flanking_Primer_AS2	0.000111	100	0	0	107859	107876	20	3	FALSE	TATTGACACGCTCTTGCT	TATTGACACGCTCTTGCT	AS2_Variant_04
LR881473	Arm/07/CBM/c4	P72_Flanking_Primer_AS1	0.11	90.476	2	0	107896	107916	21	1	TRUE	TTGGTGTATGAATTGCCTGCC	TTGGTGTATGAACTACCTGCC	AS1_Variant_01
LR899131	ASFV Ken.rie1	P72_Flanking_Primer_S1	2.89e-08	100	0	0	103403	103426	1	24	TRUE	GTGAGTGGGAATCTATCTGTATGG	GTGAGTGGGAATCTATCTGTATGG	P72_Flanking_Primer_S1
LR899131	ASFV Ken.rie1	P72_Flanking_Primer_S2	7.05e-06	95.833	1	0	103419	103442	1	24	TRUE	CTGTATGGAGCTTCCTGAAATAAA	CTGTATGGAGCTCCCTGAAATAAA	S2_Variant_01
LR899131	ASFV Ken.rie1	P72_Flanking_Primer_AS1	0.000435	95.238	1	0	105649	105669	21	1	TRUE	TTGGTGTACGAACTACCTGCC	TTGGTGTATGAACTACCTGCC	AS1_Variant_02
LR899131	ASFV Ken.rie1	P72_Flanking_Primer_AS2	0.11	94.118	1	0	105613	105629	19	3	FALSE	ATTGACACGCTTTTGCT	ATTGACACGCTCTTGCT	AS2_Variant_05
LR899193	ASFV Germany 2020/1	P72_Flanking_Primer_S2	2.9e-08	100	0	0	104398	104421	1	24	TRUE	CTGTATGGAGCTCCCTGAAATAAA	CTGTATGGAGCTCCCTGAAATAAA	P72_Flanking_Primer_S2
LR899193	ASFV Germany 2020/1	P72_Flanking_Primer_S1	2.9e-08	100	0	0	104382	104405	1	24	TRUE	GTGAGTGGGAATCTATCTGTATGG	GTGAGTGGGAATCTATCTGTATGG	P72_Flanking_Primer_S1
LR899193	ASFV Germany 2020/1	P72_Flanking_Primer_AS1	1.79e-06	100	0	0	106652	106672	21	1	TRUE	TTGGTGTATGAACTACCTGCC	TTGGTGTATGAACTACCTGCC	P72_Flanking_Primer_AS1 (Reverse Complement)
LR899193	ASFV Germany 2020/1	P72_Flanking_Primer_AS2	7.08e-06	100	0	0	106615	106634	20	1	FALSE	TATTGACACGCTCTTGCTGG	TATTGACACGCTCTTGCTGG	P72_Flanking_Primer_AS2 (Reverse Compliment)
LS478113	Estonia 2014	P72_Flanking_Primer_S2	2.78e-08	100	0	0	96152	96175	1	24	TRUE	CTGTATGGAGCTCCCTGAAATAAA	CTGTATGGAGCTCCCTGAAATAAA	P72_Flanking_Primer_S2
LS478113	Estonia 2014	P72_Flanking_Primer_S1	2.78e-08	100	0	0	96136	96159	1	24	TRUE	GTGAGTGGGAATCTATCTGTATGG	GTGAGTGGGAATCTATCTGTATGG	P72_Flanking_Primer_S1
LS478113	Estonia 2014	P72_Flanking_Primer_AS1	1.71e-06	100	0	0	98406	98426	21	1	TRUE	TTGGTGTATGAACTACCTGCC	TTGGTGTATGAACTACCTGCC	P72_Flanking_Primer_AS1 (Reverse Complement)
LS478113	Estonia 2014	P72_Flanking_Primer_AS2	6.78e-06	100	0	0	98369	98388	20	1	FALSE	TATTGACACGCTCTTGCTGG	TATTGACACGCTCTTGCTGG	P72_Flanking_Primer_AS2 (Reverse Compliment)
MG939583	Pol16_20186_o7	P72_Flanking_Primer_S2	2.89e-08	100	0	0	103451	103474	1	24	TRUE	CTGTATGGAGCTCCCTGAAATAAA	CTGTATGGAGCTCCCTGAAATAAA	P72_Flanking_Primer_S2
MG939583	Pol16_20186_o7	P72_Flanking_Primer_S1	2.89e-08	100	0	0	103435	103458	1	24	TRUE	GTGAGTGGGAATCTATCTGTATGG	GTGAGTGGGAATCTATCTGTATGG	P72_Flanking_Primer_S1
MG939583	Pol16_20186_o7	P72_Flanking_Primer_AS1	1.78e-06	100	0	0	105705	105725	21	1	TRUE	TTGGTGTATGAACTACCTGCC	TTGGTGTATGAACTACCTGCC	P72_Flanking_Primer_AS1 (Reverse Complement)
MG939583	Pol16_20186_o7	P72_Flanking_Primer_AS2	7.03e-06	100	0	0	105668	105687	20	1	FALSE	TATTGACACGCTCTTGCTGG	TATTGACACGCTCTTGCTGG	P72_Flanking_Primer_AS2 (Reverse Compliment)
MG939584	Pol16_20538_o9	P72_Flanking_Primer_S2	2.89e-08	100	0	0	103456	103479	1	24	TRUE	CTGTATGGAGCTCCCTGAAATAAA	CTGTATGGAGCTCCCTGAAATAAA	P72_Flanking_Primer_S2
MG939584	Pol16_20538_o9	P72_Flanking_Primer_S1	2.89e-08	100	0	0	103440	103463	1	24	TRUE	GTGAGTGGGAATCTATCTGTATGG	GTGAGTGGGAATCTATCTGTATGG	P72_Flanking_Primer_S1
MG939584	Pol16_20538_o9	P72_Flanking_Primer_AS1	1.78e-06	100	0	0	105710	105730	21	1	TRUE	TTGGTGTATGAACTACCTGCC	TTGGTGTATGAACTACCTGCC	P72_Flanking_Primer_AS1 (Reverse Complement)
MG939584	Pol16_20538_o9	P72_Flanking_Primer_AS2	7.03e-06	100	0	0	105673	105692	20	1	FALSE	TATTGACACGCTCTTGCTGG	TATTGACACGCTCTTGCTGG	P72_Flanking_Primer_AS2 (Reverse Compliment)
MG939585	Pol16_20540_o10	P72_Flanking_Primer_S2	2.89e-08	100	0	0	103455	103478	1	24	TRUE	CTGTATGGAGCTCCCTGAAATAAA	CTGTATGGAGCTCCCTGAAATAAA	P72_Flanking_Primer_S2
MG939585	Pol16_20540_o10	P72_Flanking_Primer_S1	2.89e-08	100	0	0	103439	103462	1	24	TRUE	GTGAGTGGGAATCTATCTGTATGG	GTGAGTGGGAATCTATCTGTATGG	P72_Flanking_Primer_S1
MG939585	Pol16_20540_o10	P72_Flanking_Primer_AS1	1.78e-06	100	0	0	105709	105729	21	1	TRUE	TTGGTGTATGAACTACCTGCC	TTGGTGTATGAACTACCTGCC	P72_Flanking_Primer_AS1 (Reverse Complement)
MG939585	Pol16_20540_o10	P72_Flanking_Primer_AS2	7.03e-06	100	0	0	105672	105691	20	1	FALSE	TATTGACACGCTCTTGCTGG	TATTGACACGCTCTTGCTGG	P72_Flanking_Primer_AS2 (Reverse Compliment)
MG939586	Pol16_29413_o23	P72_Flanking_Primer_S2	2.89e-08	100	0	0	103453	103476	1	24	TRUE	CTGTATGGAGCTCCCTGAAATAAA	CTGTATGGAGCTCCCTGAAATAAA	P72_Flanking_Primer_S2
MG939586	Pol16_29413_o23	P72_Flanking_Primer_S1	2.89e-08	100	0	0	103437	103460	1	24	TRUE	GTGAGTGGGAATCTATCTGTATGG	GTGAGTGGGAATCTATCTGTATGG	P72_Flanking_Primer_S1
MG939586	Pol16_29413_o23	P72_Flanking_Primer_AS1	1.78e-06	100	0	0	105707	105727	21	1	TRUE	TTGGTGTATGAACTACCTGCC	TTGGTGTATGAACTACCTGCC	P72_Flanking_Primer_AS1 (Reverse Complement)
MG939586	Pol16_29413_o23	P72_Flanking_Primer_AS2	7.03e-06	100	0	0	105670	105689	20	1	FALSE	TATTGACACGCTCTTGCTGG	TATTGACACGCTCTTGCTGG	P72_Flanking_Primer_AS2 (Reverse Compliment)
MG939587	Pol17_03029_C201	P72_Flanking_Primer_S2	2.89e-08	100	0	0	103451	103474	1	24	TRUE	CTGTATGGAGCTCCCTGAAATAAA	CTGTATGGAGCTCCCTGAAATAAA	P72_Flanking_Primer_S2
MG939587	Pol17_03029_C201	P72_Flanking_Primer_S1	2.89e-08	100	0	0	103435	103458	1	24	TRUE	GTGAGTGGGAATCTATCTGTATGG	GTGAGTGGGAATCTATCTGTATGG	P72_Flanking_Primer_S1
MG939587	Pol17_03029_C201	P72_Flanking_Primer_AS1	1.78e-06	100	0	0	105705	105725	21	1	TRUE	TTGGTGTATGAACTACCTGCC	TTGGTGTATGAACTACCTGCC	P72_Flanking_Primer_AS1 (Reverse Complement)
MG939587	Pol17_03029_C201	P72_Flanking_Primer_AS2	7.03e-06	100	0	0	105668	105687	20	1	FALSE	TATTGACACGCTCTTGCTGG	TATTGACACGCTCTTGCTGG	P72_Flanking_Primer_AS2 (Reverse Compliment)
MG939588	Pol17_04461_C210	P72_Flanking_Primer_S2	2.89e-08	100	0	0	103451	103474	1	24	TRUE	CTGTATGGAGCTCCCTGAAATAAA	CTGTATGGAGCTCCCTGAAATAAA	P72_Flanking_Primer_S2
MG939588	Pol17_04461_C210	P72_Flanking_Primer_S1	2.89e-08	100	0	0	103435	103458	1	24	TRUE	GTGAGTGGGAATCTATCTGTATGG	GTGAGTGGGAATCTATCTGTATGG	P72_Flanking_Primer_S1
MG939588	Pol17_04461_C210	P72_Flanking_Primer_AS1	1.78e-06	100	0	0	105705	105725	21	1	TRUE	TTGGTGTATGAACTACCTGCC	TTGGTGTATGAACTACCTGCC	P72_Flanking_Primer_AS1 (Reverse Complement)
MG939588	Pol17_04461_C210	P72_Flanking_Primer_AS2	7.03e-06	100	0	0	105668	105687	20	1	FALSE	TATTGACACGCTCTTGCTGG	TATTGACACGCTCTTGCTGG	P72_Flanking_Primer_AS2 (Reverse Compliment)
MG939589	Pol17_05838_C220	P72_Flanking_Primer_S2	2.89e-08	100	0	0	103453	103476	1	24	TRUE	CTGTATGGAGCTCCCTGAAATAAA	CTGTATGGAGCTCCCTGAAATAAA	P72_Flanking_Primer_S2
MG939589	Pol17_05838_C220	P72_Flanking_Primer_S1	2.89e-08	100	0	0	103437	103460	1	24	TRUE	GTGAGTGGGAATCTATCTGTATGG	GTGAGTGGGAATCTATCTGTATGG	P72_Flanking_Primer_S1
MG939589	Pol17_05838_C220	P72_Flanking_Primer_AS1	1.78e-06	100	0	0	105707	105727	21	1	TRUE	TTGGTGTATGAACTACCTGCC	TTGGTGTATGAACTACCTGCC	P72_Flanking_Primer_AS1 (Reverse Complement)
MG939589	Pol17_05838_C220	P72_Flanking_Primer_AS2	7.03e-06	100	0	0	105670	105689	20	1	FALSE	TATTGACACGCTCTTGCTGG	TATTGACACGCTCTTGCTGG	P72_Flanking_Primer_AS2 (Reverse Compliment)
MH025916	R8	P72_Flanking_Primer_S1	2.87e-08	100	0	0	102431	102454	1	24	TRUE	GTGAGTGGGAATCTATCTGTATGG	GTGAGTGGGAATCTATCTGTATGG	P72_Flanking_Primer_S1
MH025916	R8	P72_Flanking_Primer_S2	7.01e-06	95.833	1	0	102447	102470	1	24	TRUE	CTGTATGGAGCTTCCTGAAATAAA	CTGTATGGAGCTCCCTGAAATAAA	S2_Variant_01
MH025916	R8	P72_Flanking_Primer_AS1	0.000432	95.238	1	0	104672	104692	21	1	TRUE	TTGGTGTACGAACTACCTGCC	TTGGTGTATGAACTACCTGCC	AS1_Variant_02
MH025916	R8	P72_Flanking_Primer_AS2	0.002	95	1	0	104635	104654	20	1	FALSE	TATTGACACGCTTTTGCTGG	TATTGACACGCTCTTGCTGG	AS2_Variant_02
MH025917	R7	P72_Flanking_Primer_S1	2.87e-08	100	0	0	102432	102455	1	24	TRUE	GTGAGTGGGAATCTATCTGTATGG	GTGAGTGGGAATCTATCTGTATGG	P72_Flanking_Primer_S1
MH025917	R7	P72_Flanking_Primer_S2	7.01e-06	95.833	1	0	102448	102471	1	24	TRUE	CTGTATGGAGCTTCCTGAAATAAA	CTGTATGGAGCTCCCTGAAATAAA	S2_Variant_01
MH025917	R7	P72_Flanking_Primer_AS1	0.000432	95.238	1	0	104673	104693	21	1	TRUE	TTGGTGTACGAACTACCTGCC	TTGGTGTATGAACTACCTGCC	AS1_Variant_02
MH025917	R7	P72_Flanking_Primer_AS2	0.002	95	1	0	104636	104655	20	1	FALSE	TATTGACACGCTTTTGCTGG	TATTGACACGCTCTTGCTGG	AS2_Variant_02
MH025918	R25	P72_Flanking_Primer_S1	2.87e-08	100	0	0	102434	102457	1	24	TRUE	GTGAGTGGGAATCTATCTGTATGG	GTGAGTGGGAATCTATCTGTATGG	P72_Flanking_Primer_S1
MH025918	R25	P72_Flanking_Primer_S2	7.01e-06	95.833	1	0	102450	102473	1	24	TRUE	CTGTATGGAGCTTCCTGAAATAAA	CTGTATGGAGCTCCCTGAAATAAA	S2_Variant_01
MH025918	R25	P72_Flanking_Primer_AS1	0.000432	95.238	1	0	104675	104695	21	1	TRUE	TTGGTGTACGAACTACCTGCC	TTGGTGTATGAACTACCTGCC	AS1_Variant_02
MH025918	R25	P72_Flanking_Primer_AS2	0.002	95	1	0	104638	104657	20	1	FALSE	TATTGACACGCTTTTGCTGG	TATTGACACGCTCTTGCTGG	AS2_Variant_02
MH025919	N10	P72_Flanking_Primer_S1	2.87e-08	100	0	0	102416	102439	1	24	TRUE	GTGAGTGGGAATCTATCTGTATGG	GTGAGTGGGAATCTATCTGTATGG	P72_Flanking_Primer_S1
MH025919	N10	P72_Flanking_Primer_S2	7.01e-06	95.833	1	0	102432	102455	1	24	TRUE	CTGTATGGAGCTTCCTGAAATAAA	CTGTATGGAGCTCCCTGAAATAAA	S2_Variant_01
MH025919	N10	P72_Flanking_Primer_AS1	0.000432	95.238	1	0	104657	104677	21	1	TRUE	TTGGTGTACGAACTACCTGCC	TTGGTGTATGAACTACCTGCC	AS1_Variant_02
MH025919	N10	P72_Flanking_Primer_AS2	0.002	95	1	0	104620	104639	20	1	FALSE	TATTGACACGCTTTTGCTGG	TATTGACACGCTCTTGCTGG	AS2_Variant_02
MH025920	R35	P72_Flanking_Primer_S1	2.87e-08	100	0	0	102433	102456	1	24	TRUE	GTGAGTGGGAATCTATCTGTATGG	GTGAGTGGGAATCTATCTGTATGG	P72_Flanking_Primer_S1
MH025920	R35	P72_Flanking_Primer_S2	7.01e-06	95.833	1	0	102449	102472	1	24	TRUE	CTGTATGGAGCTTCCTGAAATAAA	CTGTATGGAGCTCCCTGAAATAAA	S2_Variant_01
MH025920	R35	P72_Flanking_Primer_AS1	0.000432	95.238	1	0	104674	104694	21	1	TRUE	TTGGTGTACGAACTACCTGCC	TTGGTGTATGAACTACCTGCC	AS1_Variant_02
MH025920	R35	P72_Flanking_Primer_AS2	0.002	95	1	0	104637	104656	20	1	FALSE	TATTGACACGCTTTTGCTGG	TATTGACACGCTCTTGCTGG	AS2_Variant_02
MH681419	ASFV/POL/2015/Podlaskie	P72_Flanking_Primer_S2	2.89e-08	100	0	0	103456	103479	1	24	TRUE	CTGTATGGAGCTCCCTGAAATAAA	CTGTATGGAGCTCCCTGAAATAAA	P72_Flanking_Primer_S2
MH681419	ASFV/POL/2015/Podlaskie	P72_Flanking_Primer_S1	2.89e-08	100	0	0	103440	103463	1	24	TRUE	GTGAGTGGGAATCTATCTGTATGG	GTGAGTGGGAATCTATCTGTATGG	P72_Flanking_Primer_S1
MH681419	ASFV/POL/2015/Podlaskie	P72_Flanking_Primer_AS1	1.78e-06	100	0	0	105710	105730	21	1	TRUE	TTGGTGTATGAACTACCTGCC	TTGGTGTATGAACTACCTGCC	P72_Flanking_Primer_AS1 (Reverse Complement)
MH681419	ASFV/POL/2015/Podlaskie	P72_Flanking_Primer_AS2	7.03e-06	100	0	0	105673	105692	20	1	FALSE	TATTGACACGCTCTTGCTGG	TATTGACACGCTCTTGCTGG	P72_Flanking_Primer_AS2 (Reverse Compliment)
MH766894	ASFV-SY18	P72_Flanking_Primer_S2	2.87e-08	100	0	0	102188	102211	1	24	TRUE	CTGTATGGAGCTCCCTGAAATAAA	CTGTATGGAGCTCCCTGAAATAAA	P72_Flanking_Primer_S2
MH766894	ASFV-SY18	P72_Flanking_Primer_S1	2.87e-08	100	0	0	102172	102195	1	24	TRUE	GTGAGTGGGAATCTATCTGTATGG	GTGAGTGGGAATCTATCTGTATGG	P72_Flanking_Primer_S1
MH766894	ASFV-SY18	P72_Flanking_Primer_AS1	1.77e-06	100	0	0	104442	104462	21	1	TRUE	TTGGTGTATGAACTACCTGCC	TTGGTGTATGAACTACCTGCC	P72_Flanking_Primer_AS1 (Reverse Complement)
MH766894	ASFV-SY18	P72_Flanking_Primer_AS2	7.01e-06	100	0	0	104405	104424	20	1	FALSE	TATTGACACGCTCTTGCTGG	TATTGACACGCTCTTGCTGG	P72_Flanking_Primer_AS2 (Reverse Compliment)
MH910495	Georgia 2008/1	P72_Flanking_Primer_S2	2.86e-08	100	0	0	103433	103456	1	24	TRUE	CTGTATGGAGCTCCCTGAAATAAA	CTGTATGGAGCTCCCTGAAATAAA	P72_Flanking_Primer_S2
MH910495	Georgia 2008/1	P72_Flanking_Primer_S1	2.86e-08	100	0	0	103417	103440	1	24	TRUE	GTGAGTGGGAATCTATCTGTATGG	GTGAGTGGGAATCTATCTGTATGG	P72_Flanking_Primer_S1
MH910495	Georgia 2008/1	P72_Flanking_Primer_AS1	1.77e-06	100	0	0	105687	105707	21	1	TRUE	TTGGTGTATGAACTACCTGCC	TTGGTGTATGAACTACCTGCC	P72_Flanking_Primer_AS1 (Reverse Complement)
MH910495	Georgia 2008/1	P72_Flanking_Primer_AS2	6.98e-06	100	0	0	105650	105669	20	1	FALSE	TATTGACACGCTCTTGCTGG	TATTGACACGCTCTTGCTGG	P72_Flanking_Primer_AS2 (Reverse Compliment)
MH910496	Georgia 2008/2	P72_Flanking_Primer_S2	2.88e-08	100	0	0	103377	103400	1	24	TRUE	CTGTATGGAGCTCCCTGAAATAAA	CTGTATGGAGCTCCCTGAAATAAA	P72_Flanking_Primer_S2
MH910496	Georgia 2008/2	P72_Flanking_Primer_S1	2.88e-08	100	0	0	103361	103384	1	24	TRUE	GTGAGTGGGAATCTATCTGTATGG	GTGAGTGGGAATCTATCTGTATGG	P72_Flanking_Primer_S1
MH910496	Georgia 2008/2	P72_Flanking_Primer_AS1	1.78e-06	100	0	0	105631	105651	21	1	TRUE	TTGGTGTATGAACTACCTGCC	TTGGTGTATGAACTACCTGCC	P72_Flanking_Primer_AS1 (Reverse Complement)
MH910496	Georgia 2008/2	P72_Flanking_Primer_AS2	7.03e-06	100	0	0	105594	105613	20	1	FALSE	TATTGACACGCTCTTGCTGG	TATTGACACGCTCTTGCTGG	P72_Flanking_Primer_AS2 (Reverse Compliment)
MK333180	Pig/HLJ/2018	P72_Flanking_Primer_S2	2.89e-08	100	0	0	103455	103478	1	24	TRUE	CTGTATGGAGCTCCCTGAAATAAA	CTGTATGGAGCTCCCTGAAATAAA	P72_Flanking_Primer_S2
MK333180	Pig/HLJ/2018	P72_Flanking_Primer_S1	2.89e-08	100	0	0	103439	103462	1	24	TRUE	GTGAGTGGGAATCTATCTGTATGG	GTGAGTGGGAATCTATCTGTATGG	P72_Flanking_Primer_S1
MK333180	Pig/HLJ/2018	P72_Flanking_Primer_AS1	1.78e-06	100	0	0	105709	105729	21	1	TRUE	TTGGTGTATGAACTACCTGCC	TTGGTGTATGAACTACCTGCC	P72_Flanking_Primer_AS1 (Reverse Complement)
MK333180	Pig/HLJ/2018	P72_Flanking_Primer_AS2	7.03e-06	100	0	0	105672	105691	20	1	FALSE	TATTGACACGCTCTTGCTGG	TATTGACACGCTCTTGCTGG	P72_Flanking_Primer_AS2 (Reverse Compliment)
MK333181	DB/LN/2018	P72_Flanking_Primer_S2	2.89e-08	100	0	0	103455	103478	1	24	TRUE	CTGTATGGAGCTCCCTGAAATAAA	CTGTATGGAGCTCCCTGAAATAAA	P72_Flanking_Primer_S2
MK333181	DB/LN/2018	P72_Flanking_Primer_S1	2.89e-08	100	0	0	103439	103462	1	24	TRUE	GTGAGTGGGAATCTATCTGTATGG	GTGAGTGGGAATCTATCTGTATGG	P72_Flanking_Primer_S1
MK333181	DB/LN/2018	P72_Flanking_Primer_AS1	1.78e-06	100	0	0	105709	105729	21	1	TRUE	TTGGTGTATGAACTACCTGCC	TTGGTGTATGAACTACCTGCC	P72_Flanking_Primer_AS1 (Reverse Complement)
MK333181	DB/LN/2018	P72_Flanking_Primer_AS2	7.03e-06	100	0	0	105672	105691	20	1	FALSE	TATTGACACGCTCTTGCTGG	TATTGACACGCTCTTGCTGG	P72_Flanking_Primer_AS2 (Reverse Compliment)
MK543947	Belgium/Etalle/wb/2018	P72_Flanking_Primer_S2	2.9e-08	100	0	0	103498	103521	1	24	TRUE	CTGTATGGAGCTCCCTGAAATAAA	CTGTATGGAGCTCCCTGAAATAAA	P72_Flanking_Primer_S2
MK543947	Belgium/Etalle/wb/2018	P72_Flanking_Primer_S1	2.9e-08	100	0	0	103482	103505	1	24	TRUE	GTGAGTGGGAATCTATCTGTATGG	GTGAGTGGGAATCTATCTGTATGG	P72_Flanking_Primer_S1
MK543947	Belgium/Etalle/wb/2018	P72_Flanking_Primer_AS1	1.79e-06	100	0	0	105752	105772	21	1	TRUE	TTGGTGTATGAACTACCTGCC	TTGGTGTATGAACTACCTGCC	P72_Flanking_Primer_AS1 (Reverse Complement)
MK543947	Belgium/Etalle/wb/2018	P72_Flanking_Primer_AS2	7.06e-06	100	0	0	105715	105734	20	1	FALSE	TATTGACACGCTCTTGCTGG	TATTGACACGCTCTTGCTGG	P72_Flanking_Primer_AS2 (Reverse Compliment)
MK628478	ASFV/LT14/1490	P72_Flanking_Primer_S2	2.89e-08	100	0	0	103451	103474	1	24	TRUE	CTGTATGGAGCTCCCTGAAATAAA	CTGTATGGAGCTCCCTGAAATAAA	P72_Flanking_Primer_S2
MK628478	ASFV/LT14/1490	P72_Flanking_Primer_S1	2.89e-08	100	0	0	103435	103458	1	24	TRUE	GTGAGTGGGAATCTATCTGTATGG	GTGAGTGGGAATCTATCTGTATGG	P72_Flanking_Primer_S1
MK628478	ASFV/LT14/1490	P72_Flanking_Primer_AS1	1.78e-06	100	0	0	105705	105725	21	1	TRUE	TTGGTGTATGAACTACCTGCC	TTGGTGTATGAACTACCTGCC	P72_Flanking_Primer_AS1 (Reverse Complement)
MK628478	ASFV/LT14/1490	P72_Flanking_Primer_AS2	7.03e-06	100	0	0	105668	105687	20	1	FALSE	TATTGACACGCTCTTGCTGG	TATTGACACGCTCTTGCTGG	P72_Flanking_Primer_AS2 (Reverse Compliment)
MK645909	ASFV-wbBS01	P72_Flanking_Primer_S2	2.89e-08	100	0	0	103454	103477	1	24	TRUE	CTGTATGGAGCTCCCTGAAATAAA	CTGTATGGAGCTCCCTGAAATAAA	P72_Flanking_Primer_S2
MK645909	ASFV-wbBS01	P72_Flanking_Primer_S1	2.89e-08	100	0	0	103438	103461	1	24	TRUE	GTGAGTGGGAATCTATCTGTATGG	GTGAGTGGGAATCTATCTGTATGG	P72_Flanking_Primer_S1
MK645909	ASFV-wbBS01	P72_Flanking_Primer_AS1	1.78e-06	100	0	0	105708	105728	21	1	TRUE	TTGGTGTATGAACTACCTGCC	TTGGTGTATGAACTACCTGCC	P72_Flanking_Primer_AS1 (Reverse Complement)
MK645909	ASFV-wbBS01	P72_Flanking_Primer_AS2	7.03e-06	100	0	0	105671	105690	20	1	FALSE	TATTGACACGCTCTTGCTGG	TATTGACACGCTCTTGCTGG	P72_Flanking_Primer_AS2 (Reverse Compliment)
MK940252	CN/2019/InnerMongolia-AES01	P72_Flanking_Primer_S2	2.89e-08	100	0	0	103454	103477	1	24	TRUE	CTGTATGGAGCTCCCTGAAATAAA	CTGTATGGAGCTCCCTGAAATAAA	P72_Flanking_Primer_S2
MK940252	CN/2019/InnerMongolia-AES01	P72_Flanking_Primer_S1	2.89e-08	100	0	0	103438	103461	1	24	TRUE	GTGAGTGGGAATCTATCTGTATGG	GTGAGTGGGAATCTATCTGTATGG	P72_Flanking_Primer_S1
MK940252	CN/2019/InnerMongolia-AES01	P72_Flanking_Primer_AS1	1.78e-06	100	0	0	105708	105728	21	1	TRUE	TTGGTGTATGAACTACCTGCC	TTGGTGTATGAACTACCTGCC	P72_Flanking_Primer_AS1 (Reverse Complement)
MK940252	CN/2019/InnerMongolia-AES01	P72_Flanking_Primer_AS2	7.03e-06	100	0	0	105671	105690	20	1	FALSE	TATTGACACGCTCTTGCTGG	TATTGACACGCTCTTGCTGG	P72_Flanking_Primer_AS2 (Reverse Compliment)
MN172368	ASFV/pig/China/CAS19-01/2019	P72_Flanking_Primer_S2	2.89e-08	100	0	0	103455	103478	1	24	TRUE	CTGTATGGAGCTCCCTGAAATAAA	CTGTATGGAGCTCCCTGAAATAAA	P72_Flanking_Primer_S2
MN172368	ASFV/pig/China/CAS19-01/2019	P72_Flanking_Primer_S1	2.89e-08	100	0	0	103439	103462	1	24	TRUE	GTGAGTGGGAATCTATCTGTATGG	GTGAGTGGGAATCTATCTGTATGG	P72_Flanking_Primer_S1
MN172368	ASFV/pig/China/CAS19-01/2019	P72_Flanking_Primer_AS1	1.78e-06	100	0	0	105709	105729	21	1	TRUE	TTGGTGTATGAACTACCTGCC	TTGGTGTATGAACTACCTGCC	P72_Flanking_Primer_AS1 (Reverse Complement)
MN172368	ASFV/pig/China/CAS19-01/2019	P72_Flanking_Primer_AS2	7.03e-06	100	0	0	105672	105691	20	1	FALSE	TATTGACACGCTCTTGCTGG	TATTGACACGCTCTTGCTGG	P72_Flanking_Primer_AS2 (Reverse Compliment)
MN194591	ASFV/Kyiv/2016/131	P72_Flanking_Primer_S2	2.92e-08	100	0	0	105096	105119	1	24	TRUE	CTGTATGGAGCTCCCTGAAATAAA	CTGTATGGAGCTCCCTGAAATAAA	P72_Flanking_Primer_S2
MN194591	ASFV/Kyiv/2016/131	P72_Flanking_Primer_S1	2.92e-08	100	0	0	105080	105103	1	24	TRUE	GTGAGTGGGAATCTATCTGTATGG	GTGAGTGGGAATCTATCTGTATGG	P72_Flanking_Primer_S1
MN194591	ASFV/Kyiv/2016/131	P72_Flanking_Primer_AS1	1.8e-06	100	0	0	107347	107367	21	1	TRUE	TTGGTGTATGAACTACCTGCC	TTGGTGTATGAACTACCTGCC	P72_Flanking_Primer_AS1 (Reverse Complement)
MN194591	ASFV/Kyiv/2016/131	P72_Flanking_Primer_AS2	7.13e-06	100	0	0	107310	107329	20	1	FALSE	TATTGACACGCTCTTGCTGG	TATTGACACGCTCTTGCTGG	P72_Flanking_Primer_AS2 (Reverse Compliment)
MN270969	56/Ca/1978	P72_Flanking_Primer_S2	2.8e-08	100	0	0	98679	98702	1	24	TRUE	CTGTATGGAGCTCCCTGAAATAAA	CTGTATGGAGCTCCCTGAAATAAA	P72_Flanking_Primer_S2
MN270969	56/Ca/1978	P72_Flanking_Primer_S1	2.8e-08	100	0	0	98663	98686	1	24	TRUE	GTGAGTGGGAATCTATCTGTATGG	GTGAGTGGGAATCTATCTGTATGG	P72_Flanking_Primer_S1
MN270969	56/Ca/1978	P72_Flanking_Primer_AS2	0.000106	100	0	0	100897	100914	20	3	FALSE	TATTGACACGCTCTTGCT	TATTGACACGCTCTTGCT	AS2_Variant_04
MN270969	56/Ca/1978	P72_Flanking_Primer_AS1	0.1	90.476	2	0	100934	100954	21	1	TRUE	TTGGTGTATGAATTGCCTGCC	TTGGTGTATGAACTACCTGCC	AS1_Variant_01
MN270970	57/Ca/1979	P72_Flanking_Primer_S2	2.8e-08	100	0	0	98681	98704	1	24	TRUE	CTGTATGGAGCTCCCTGAAATAAA	CTGTATGGAGCTCCCTGAAATAAA	P72_Flanking_Primer_S2
MN270970	57/Ca/1979	P72_Flanking_Primer_S1	2.8e-08	100	0	0	98665	98688	1	24	TRUE	GTGAGTGGGAATCTATCTGTATGG	GTGAGTGGGAATCTATCTGTATGG	P72_Flanking_Primer_S1
MN270970	57/Ca/1979	P72_Flanking_Primer_AS2	0.000106	100	0	0	100899	100916	20	3	FALSE	TATTGACACGCTCTTGCT	TATTGACACGCTCTTGCT	AS2_Variant_04
MN270970	57/Ca/1979	P72_Flanking_Primer_AS1	0.1	90.476	2	0	100936	100956	21	1	TRUE	TTGGTGTATGAATTGCCTGCC	TTGGTGTATGAACTACCTGCC	AS1_Variant_01
MN270971	139/Nu/1981	P72_Flanking_Primer_S2	2.8e-08	100	0	0	98687	98710	1	24	TRUE	CTGTATGGAGCTCCCTGAAATAAA	CTGTATGGAGCTCCCTGAAATAAA	P72_Flanking_Primer_S2
MN270971	139/Nu/1981	P72_Flanking_Primer_S1	2.8e-08	100	0	0	98671	98694	1	24	TRUE	GTGAGTGGGAATCTATCTGTATGG	GTGAGTGGGAATCTATCTGTATGG	P72_Flanking_Primer_S1
MN270971	139/Nu/1981	P72_Flanking_Primer_AS2	0.000106	100	0	0	100905	100922	20	3	FALSE	TATTGACACGCTCTTGCT	TATTGACACGCTCTTGCT	AS2_Variant_04
MN270971	139/Nu/1981	P72_Flanking_Primer_AS1	0.1	90.476	2	0	100942	100962	21	1	TRUE	TTGGTGTATGAATTGCCTGCC	TTGGTGTATGAACTACCTGCC	AS1_Variant_01
MN270972	140/Or/1985	P72_Flanking_Primer_S2	2.8e-08	100	0	0	98723	98746	1	24	TRUE	CTGTATGGAGCTCCCTGAAATAAA	CTGTATGGAGCTCCCTGAAATAAA	P72_Flanking_Primer_S2
MN270972	140/Or/1985	P72_Flanking_Primer_S1	2.8e-08	100	0	0	98707	98730	1	24	TRUE	GTGAGTGGGAATCTATCTGTATGG	GTGAGTGGGAATCTATCTGTATGG	P72_Flanking_Primer_S1
MN270972	140/Or/1985	P72_Flanking_Primer_AS2	0.000107	100	0	0	100941	100958	20	3	FALSE	TATTGACACGCTCTTGCT	TATTGACACGCTCTTGCT	AS2_Variant_04
MN270972	140/Or/1985	P72_Flanking_Primer_AS1	0.1	90.476	2	0	100978	100998	21	1	TRUE	TTGGTGTATGAATTGCCTGCC	TTGGTGTATGAACTACCTGCC	AS1_Variant_01
MN270973	85/Ca/1985	P72_Flanking_Primer_S2	2.77e-08	100	0	0	97621	97644	1	24	TRUE	CTGTATGGAGCTCCCTGAAATAAA	CTGTATGGAGCTCCCTGAAATAAA	P72_Flanking_Primer_S2
MN270973	85/Ca/1985	P72_Flanking_Primer_S1	2.77e-08	100	0	0	97605	97628	1	24	TRUE	GTGAGTGGGAATCTATCTGTATGG	GTGAGTGGGAATCTATCTGTATGG	P72_Flanking_Primer_S1
MN270973	85/Ca/1985	P72_Flanking_Primer_AS2	0.000105	100	0	0	99839	99856	20	3	FALSE	TATTGACACGCTCTTGCT	TATTGACACGCTCTTGCT	AS2_Variant_04
MN270973	85/Ca/1985	P72_Flanking_Primer_AS1	0.1	90.476	2	0	99876	99896	21	1	TRUE	TTGGTGTATGAATTGCCTGCC	TTGGTGTATGAACTACCTGCC	AS1_Variant_01
MN270974	141/Nu/1990	P72_Flanking_Primer_S2	2.8e-08	100	0	0	98626	98649	1	24	TRUE	CTGTATGGAGCTCCCTGAAATAAA	CTGTATGGAGCTCCCTGAAATAAA	P72_Flanking_Primer_S2
MN270974	141/Nu/1990	P72_Flanking_Primer_S1	2.8e-08	100	0	0	98610	98633	1	24	TRUE	GTGAGTGGGAATCTATCTGTATGG	GTGAGTGGGAATCTATCTGTATGG	P72_Flanking_Primer_S1
MN270974	141/Nu/1990	P72_Flanking_Primer_AS2	0.000107	100	0	0	100844	100861	20	3	FALSE	TATTGACACGCTCTTGCT	TATTGACACGCTCTTGCT	AS2_Variant_04
MN270974	141/Nu/1990	P72_Flanking_Primer_AS1	0.1	90.476	2	0	100881	100901	21	1	TRUE	TTGGTGTATGAATTGCCTGCC	TTGGTGTATGAACTACCTGCC	AS1_Variant_01
MN270975	142/Nu/1995	P72_Flanking_Primer_S2	2.8e-08	100	0	0	98629	98652	1	24	TRUE	CTGTATGGAGCTCCCTGAAATAAA	CTGTATGGAGCTCCCTGAAATAAA	P72_Flanking_Primer_S2
MN270975	142/Nu/1995	P72_Flanking_Primer_S1	2.8e-08	100	0	0	98613	98636	1	24	TRUE	GTGAGTGGGAATCTATCTGTATGG	GTGAGTGGGAATCTATCTGTATGG	P72_Flanking_Primer_S1
MN270975	142/Nu/1995	P72_Flanking_Primer_AS2	0.000107	100	0	0	100847	100864	20	3	FALSE	TATTGACACGCTCTTGCT	TATTGACACGCTCTTGCT	AS2_Variant_04
MN270975	142/Nu/1995	P72_Flanking_Primer_AS1	0.1	90.476	2	0	100884	100904	21	1	TRUE	TTGGTGTATGAATTGCCTGCC	TTGGTGTATGAACTACCTGCC	AS1_Variant_01
MN270976	60/Nu/1997	P72_Flanking_Primer_S2	2.77e-08	100	0	0	97587	97610	1	24	TRUE	CTGTATGGAGCTCCCTGAAATAAA	CTGTATGGAGCTCCCTGAAATAAA	P72_Flanking_Primer_S2
MN270976	60/Nu/1997	P72_Flanking_Primer_S1	2.77e-08	100	0	0	97571	97594	1	24	TRUE	GTGAGTGGGAATCTATCTGTATGG	GTGAGTGGGAATCTATCTGTATGG	P72_Flanking_Primer_S1
MN270976	60/Nu/1997	P72_Flanking_Primer_AS2	0.000105	100	0	0	99805	99822	20	3	FALSE	TATTGACACGCTCTTGCT	TATTGACACGCTCTTGCT	AS2_Variant_04
MN270976	60/Nu/1997	P72_Flanking_Primer_AS1	0.1	90.476	2	0	99842	99862	21	1	TRUE	TTGGTGTATGAATTGCCTGCC	TTGGTGTATGAACTACCTGCC	AS1_Variant_01
MN270977	26/Ss/2004	P72_Flanking_Primer_S2	2.81e-08	100	0	0	99055	99078	1	24	TRUE	CTGTATGGAGCTCCCTGAAATAAA	CTGTATGGAGCTCCCTGAAATAAA	P72_Flanking_Primer_S2
MN270977	26/Ss/2004	P72_Flanking_Primer_S1	2.81e-08	100	0	0	99039	99062	1	24	TRUE	GTGAGTGGGAATCTATCTGTATGG	GTGAGTGGGAATCTATCTGTATGG	P72_Flanking_Primer_S1
MN270977	26/Ss/2004	P72_Flanking_Primer_AS2	0.000107	100	0	0	101273	101290	20	3	FALSE	TATTGACACGCTCTTGCT	TATTGACACGCTCTTGCT	AS2_Variant_04
MN270977	26/Ss/2004	P72_Flanking_Primer_AS1	0.1	90.476	2	0	101310	101330	21	1	TRUE	TTGGTGTATGAATTGCCTGCC	TTGGTGTATGAACTACCTGCC	AS1_Variant_01
MN270978	72407/Ss/2005	P72_Flanking_Primer_S2	2.77e-08	100	0	0	97596	97619	1	24	TRUE	CTGTATGGAGCTCCCTGAAATAAA	CTGTATGGAGCTCCCTGAAATAAA	P72_Flanking_Primer_S2
MN270978	72407/Ss/2005	P72_Flanking_Primer_S1	2.77e-08	100	0	0	97580	97603	1	24	TRUE	GTGAGTGGGAATCTATCTGTATGG	GTGAGTGGGAATCTATCTGTATGG	P72_Flanking_Primer_S1
MN270978	72407/Ss/2005	P72_Flanking_Primer_AS2	0.000105	100	0	0	99814	99831	20	3	FALSE	TATTGACACGCTCTTGCT	TATTGACACGCTCTTGCT	AS2_Variant_04
MN270978	72407/Ss/2005	P72_Flanking_Primer_AS1	0.1	90.476	2	0	99851	99871	21	1	TRUE	TTGGTGTATGAATTGCCTGCC	TTGGTGTATGAACTACCTGCC	AS1_Variant_01
MN270979	97/Ot/2012	P72_Flanking_Primer_S2	2.81e-08	100	0	0	98867	98890	1	24	TRUE	CTGTATGGAGCTCCCTGAAATAAA	CTGTATGGAGCTCCCTGAAATAAA	P72_Flanking_Primer_S2
MN270979	97/Ot/2012	P72_Flanking_Primer_S1	2.81e-08	100	0	0	98851	98874	1	24	TRUE	GTGAGTGGGAATCTATCTGTATGG	GTGAGTGGGAATCTATCTGTATGG	P72_Flanking_Primer_S1
MN270979	97/Ot/2012	P72_Flanking_Primer_AS2	0.000107	100	0	0	101085	101102	20	3	FALSE	TATTGACACGCTCTTGCT	TATTGACACGCTCTTGCT	AS2_Variant_04
MN270979	97/Ot/2012	P72_Flanking_Primer_AS1	0.1	90.476	2	0	101122	101142	21	1	TRUE	TTGGTGTATGAATTGCCTGCC	TTGGTGTATGAACTACCTGCC	AS1_Variant_01
MN270980	22653/Ca/2014	P72_Flanking_Primer_S2	2.77e-08	100	0	0	97742	97765	1	24	TRUE	CTGTATGGAGCTCCCTGAAATAAA	CTGTATGGAGCTCCCTGAAATAAA	P72_Flanking_Primer_S2
MN270980	22653/Ca/2014	P72_Flanking_Primer_S1	2.77e-08	100	0	0	97726	97749	1	24	TRUE	GTGAGTGGGAATCTATCTGTATGG	GTGAGTGGGAATCTATCTGTATGG	P72_Flanking_Primer_S1
MN270980	22653/Ca/2014	P72_Flanking_Primer_AS2	0.000105	100	0	0	99960	99977	20	3	FALSE	TATTGACACGCTCTTGCT	TATTGACACGCTCTTGCT	AS2_Variant_04
MN270980	22653/Ca/2014	P72_Flanking_Primer_AS1	0.1	90.476	2	0	99997	100017	21	1	TRUE	TTGGTGTATGAATTGCCTGCC	TTGGTGTATGAACTACCTGCC	AS1_Variant_01
MN318203	LIV_5_40	P72_Flanking_Primer_S2	2.78e-08	100	0	0	98033	98056	1	24	TRUE	CTGTATGGAGCTCCCTGAAATAAA	CTGTATGGAGCTCCCTGAAATAAA	P72_Flanking_Primer_S2
MN318203	LIV_5_40	P72_Flanking_Primer_S1	2.78e-08	100	0	0	98017	98040	1	24	TRUE	GTGAGTGGGAATCTATCTGTATGG	GTGAGTGGGAATCTATCTGTATGG	P72_Flanking_Primer_S1
MN318203	LIV_5_40	P72_Flanking_Primer_AS2	0.000106	100	0	0	100251	100268	20	3	FALSE	TATTGACACGCTCTTGCT	TATTGACACGCTCTTGCT	AS2_Variant_04
MN318203	LIV_5_40	P72_Flanking_Primer_AS1	0.1	90.476	2	0	100288	100308	21	1	TRUE	TTGGTGTATGAATTGCCTGCC	TTGGTGTATGAACTACCTGCC	AS1_Variant_01
MN336500	RSA_2_2008	P72_Flanking_Primer_S1	2.91e-08	100	0	0	103369	103392	1	24	TRUE	GTGAGTGGGAATCTATCTGTATGG	GTGAGTGGGAATCTATCTGTATGG	P72_Flanking_Primer_S1
MN336500	RSA_2_2008	P72_Flanking_Primer_AS1	1.79e-06	100	0	0	105654	105674	21	1	TRUE	TTGGTGTATGAACTACCTGCC	TTGGTGTATGAACTACCTGCC	P72_Flanking_Primer_AS1 (Reverse Complement)
MN336500	RSA_2_2008	P72_Flanking_Primer_AS2	7.09e-06	100	0	0	105617	105636	20	1	FALSE	TATTGACACGCTCTTGCTGG	TATTGACACGCTCTTGCTGG	P72_Flanking_Primer_AS2 (Reverse Compliment)
MN336500	RSA_2_2008	P72_Flanking_Primer_S2	7.09e-06	95.833	1	0	103385	103408	1	24	TRUE	CTGTATGGAGCTTCCTGAAATAAA	CTGTATGGAGCTCCCTGAAATAAA	S2_Variant_01
MN393476	ASFV Wuhan 2019-1	P72_Flanking_Primer_S2	2.9e-08	100	0	0	104625	104648	1	24	TRUE	CTGTATGGAGCTCCCTGAAATAAA	CTGTATGGAGCTCCCTGAAATAAA	P72_Flanking_Primer_S2
MN393476	ASFV Wuhan 2019-1	P72_Flanking_Primer_S1	2.9e-08	100	0	0	104609	104632	1	24	TRUE	GTGAGTGGGAATCTATCTGTATGG	GTGAGTGGGAATCTATCTGTATGG	P72_Flanking_Primer_S1
MN393476	ASFV Wuhan 2019-1	P72_Flanking_Primer_AS1	1.79e-06	100	0	0	106879	106899	21	1	TRUE	TTGGTGTATGAACTACCTGCC	TTGGTGTATGAACTACCTGCC	P72_Flanking_Primer_AS1 (Reverse Complement)
MN393476	ASFV Wuhan 2019-1	P72_Flanking_Primer_AS2	7.08e-06	100	0	0	106842	106861	20	1	FALSE	TATTGACACGCTCTTGCTGG	TATTGACACGCTCTTGCTGG	P72_Flanking_Primer_AS2 (Reverse Compliment)
MN393477	ASFV Wuhan 2019-2	P72_Flanking_Primer_S2	2.9e-08	100	0	0	104625	104648	1	24	TRUE	CTGTATGGAGCTCCCTGAAATAAA	CTGTATGGAGCTCCCTGAAATAAA	P72_Flanking_Primer_S2
MN393477	ASFV Wuhan 2019-2	P72_Flanking_Primer_S1	2.9e-08	100	0	0	104609	104632	1	24	TRUE	GTGAGTGGGAATCTATCTGTATGG	GTGAGTGGGAATCTATCTGTATGG	P72_Flanking_Primer_S1
MN393477	ASFV Wuhan 2019-2	P72_Flanking_Primer_AS1	1.79e-06	100	0	0	106879	106899	21	1	TRUE	TTGGTGTATGAACTACCTGCC	TTGGTGTATGAACTACCTGCC	P72_Flanking_Primer_AS1 (Reverse Complement)
MN393477	ASFV Wuhan 2019-2	P72_Flanking_Primer_AS2	7.08e-06	100	0	0	106842	106861	20	1	FALSE	TATTGACACGCTCTTGCTGG	TATTGACACGCTCTTGCTGG	P72_Flanking_Primer_AS2 (Reverse Compliment)
MN394630	SPEC_57	P72_Flanking_Primer_S1	2.91e-08	100	0	0	103364	103387	1	24	TRUE	GTGAGTGGGAATCTATCTGTATGG	GTGAGTGGGAATCTATCTGTATGG	P72_Flanking_Primer_S1
MN394630	SPEC_57	P72_Flanking_Primer_AS1	1.79e-06	100	0	0	105649	105669	21	1	TRUE	TTGGTGTATGAACTACCTGCC	TTGGTGTATGAACTACCTGCC	P72_Flanking_Primer_AS1 (Reverse Complement)
MN394630	SPEC_57	P72_Flanking_Primer_S2	7.09e-06	95.833	1	0	103380	103403	1	24	TRUE	CTGTATGGAGCTTCCTGAAATAAA	CTGTATGGAGCTCCCTGAAATAAA	S2_Variant_01
MN394630	SPEC_57	P72_Flanking_Primer_AS2	7.09e-06	100	0	0	105612	105631	20	1	FALSE	TATTGACACGCTCTTGCTGG	TATTGACACGCTCTTGCTGG	P72_Flanking_Primer_AS2 (Reverse Compliment)
MN630494	Zaire	P72_Flanking_Primer_S1	2.9e-08	100	0	0	104358	104381	1	24	TRUE	GTGAGTGGGAATCTATCTGTATGG	GTGAGTGGGAATCTATCTGTATGG	P72_Flanking_Primer_S1
MN630494	Zaire	P72_Flanking_Primer_AS1	1.79e-06	100	0	0	106620	106640	21	1	TRUE	TTGGTGTATGAACTACCTGCC	TTGGTGTATGAACTACCTGCC	P72_Flanking_Primer_AS1 (Reverse Complement)
MN630494	Zaire	P72_Flanking_Primer_S2	7.07e-06	95.833	1	0	104374	104397	1	24	TRUE	CTGTATGGAGCTTCCTGAAATAAA	CTGTATGGAGCTCCCTGAAATAAA	S2_Variant_01
MN630494	Zaire	P72_Flanking_Primer_AS2	7.07e-06	100	0	0	106583	106602	20	1	FALSE	TATTGACACGCTCTTGCTGG	TATTGACACGCTCTTGCTGG	P72_Flanking_Primer_AS2 (Reverse Compliment)
MN641876	RSA_W1_1999	P72_Flanking_Primer_S1	2.84e-08	100	0	0	100104	100127	1	24	TRUE	GTGAGTGGGAATCTATCTGTATGG	GTGAGTGGGAATCTATCTGTATGG	P72_Flanking_Primer_S1
MN641876	RSA_W1_1999	P72_Flanking_Primer_AS1	1.75e-06	100	0	0	102369	102389	21	1	TRUE	TTGGTGTATGAACTACCTGCC	TTGGTGTATGAACTACCTGCC	P72_Flanking_Primer_AS1 (Reverse Complement)
MN641876	RSA_W1_1999	P72_Flanking_Primer_S2	6.93e-06	95.833	1	0	100120	100143	1	24	TRUE	CTGTATGGAGCTTCCTGAAATAAA	CTGTATGGAGCTCCCTGAAATAAA	S2_Variant_01
MN641876	RSA_W1_1999	P72_Flanking_Primer_AS2	6.93e-06	100	0	0	102332	102351	20	1	FALSE	TATTGACACGCTCTTGCTGG	TATTGACACGCTCTTGCTGG	P72_Flanking_Primer_AS2 (Reverse Compliment)
MN641877	RSA_2_2004	P72_Flanking_Primer_S1	2.9e-08	100	0	0	104303	104326	1	24	TRUE	GTGAGTGGGAATCTATCTGTATGG	GTGAGTGGGAATCTATCTGTATGG	P72_Flanking_Primer_S1
MN641877	RSA_2_2004	P72_Flanking_Primer_AS1	1.79e-06	100	0	0	106565	106585	21	1	TRUE	TTGGTGTATGAACTACCTGCC	TTGGTGTATGAACTACCTGCC	P72_Flanking_Primer_AS1 (Reverse Complement)
MN641877	RSA_2_2004	P72_Flanking_Primer_S2	7.07e-06	95.833	1	0	104319	104342	1	24	TRUE	CTGTATGGAGCTTCCTGAAATAAA	CTGTATGGAGCTCCCTGAAATAAA	S2_Variant_01
MN641877	RSA_2_2004	P72_Flanking_Primer_AS2	7.07e-06	100	0	0	106528	106547	20	1	FALSE	TATTGACACGCTCTTGCTGG	TATTGACACGCTCTTGCTGG	P72_Flanking_Primer_AS2 (Reverse Compliment)
MT166692	ASFV_Hanoi_2019	P72_Flanking_Primer_S2	2.54e-08	100	0	0	82668	82691	1	24	TRUE	CTGTATGGAGCTCCCTGAAATAAA	CTGTATGGAGCTCCCTGAAATAAA	P72_Flanking_Primer_S2
MT166692	ASFV_Hanoi_2019	P72_Flanking_Primer_S1	2.54e-08	100	0	0	82652	82675	1	24	TRUE	GTGAGTGGGAATCTATCTGTATGG	GTGAGTGGGAATCTATCTGTATGG	P72_Flanking_Primer_S1
MT166692	ASFV_Hanoi_2019	P72_Flanking_Primer_AS1	1.57e-06	100	0	0	84922	84942	21	1	TRUE	TTGGTGTATGAACTACCTGCC	TTGGTGTATGAACTACCTGCC	P72_Flanking_Primer_AS1 (Reverse Complement)
MT166692	ASFV_Hanoi_2019	P72_Flanking_Primer_AS2	6.2e-06	100	0	0	84885	84904	20	1	FALSE	TATTGACACGCTCTTGCTGG	TATTGACACGCTCTTGCTGG	P72_Flanking_Primer_AS2 (Reverse Compliment)
MT180393	ASFV_NgheAn_2019	P72_Flanking_Primer_S2	2.84e-08	100	0	0	102215	102238	1	24	TRUE	CTGTATGGAGCTCCCTGAAATAAA	CTGTATGGAGCTCCCTGAAATAAA	P72_Flanking_Primer_S2
MT180393	ASFV_NgheAn_2019	P72_Flanking_Primer_S1	2.84e-08	100	0	0	102199	102222	1	24	TRUE	GTGAGTGGGAATCTATCTGTATGG	GTGAGTGGGAATCTATCTGTATGG	P72_Flanking_Primer_S1
MT180393	ASFV_NgheAn_2019	P72_Flanking_Primer_AS1	1.75e-06	100	0	0	104469	104489	21	1	TRUE	TTGGTGTATGAACTACCTGCC	TTGGTGTATGAACTACCTGCC	P72_Flanking_Primer_AS1 (Reverse Complement)
MT180393	ASFV_NgheAn_2019	P72_Flanking_Primer_AS2	6.93e-06	100	0	0	104432	104451	20	1	FALSE	TATTGACACGCTCTTGCTGG	TATTGACACGCTCTTGCTGG	P72_Flanking_Primer_AS2 (Reverse Compliment)
MT459800	ASFV/Kabardino-Balkaria 19/WB-964	P72_Flanking_Primer_S2	2.88e-08	100	0	0	103313	103336	1	24	TRUE	CTGTATGGAGCTCCCTGAAATAAA	CTGTATGGAGCTCCCTGAAATAAA	P72_Flanking_Primer_S2
MT459800	ASFV/Kabardino-Balkaria 19/WB-964	P72_Flanking_Primer_S1	2.88e-08	100	0	0	103297	103320	1	24	TRUE	GTGAGTGGGAATCTATCTGTATGG	GTGAGTGGGAATCTATCTGTATGG	P72_Flanking_Primer_S1
MT459800	ASFV/Kabardino-Balkaria 19/WB-964	P72_Flanking_Primer_AS1	1.78e-06	100	0	0	105567	105587	21	1	TRUE	TTGGTGTATGAACTACCTGCC	TTGGTGTATGAACTACCTGCC	P72_Flanking_Primer_AS1 (Reverse Complement)
MT459800	ASFV/Kabardino-Balkaria 19/WB-964	P72_Flanking_Primer_AS2	7.03e-06	100	0	0	105530	105549	20	1	FALSE	TATTGACACGCTCTTGCTGG	TATTGACACGCTCTTGCTGG	P72_Flanking_Primer_AS2 (Reverse Compliment)
MT496893	GZ201801	P72_Flanking_Primer_S2	2.89e-08	100	0	0	103444	103467	1	24	TRUE	CTGTATGGAGCTCCCTGAAATAAA	CTGTATGGAGCTCCCTGAAATAAA	P72_Flanking_Primer_S2
MT496893	GZ201801	P72_Flanking_Primer_S1	2.89e-08	100	0	0	103428	103451	1	24	TRUE	GTGAGTGGGAATCTATCTGTATGG	GTGAGTGGGAATCTATCTGTATGG	P72_Flanking_Primer_S1
MT496893	GZ201801	P72_Flanking_Primer_AS1	1.78e-06	100	0	0	105698	105718	21	1	TRUE	TTGGTGTATGAACTACCTGCC	TTGGTGTATGAACTACCTGCC	P72_Flanking_Primer_AS1 (Reverse Complement)
MT496893	GZ201801	P72_Flanking_Primer_AS2	7.03e-06	100	0	0	105661	105680	20	1	FALSE	TATTGACACGCTCTTGCTGG	TATTGACACGCTCTTGCTGG	P72_Flanking_Primer_AS2 (Reverse Compliment)
MT748042	ASFV/Korea/pig/PaJu1/2019	P72_Flanking_Primer_S2	2.9e-08	100	0	0	104416	104439	1	24	TRUE	CTGTATGGAGCTCCCTGAAATAAA	CTGTATGGAGCTCCCTGAAATAAA	P72_Flanking_Primer_S2
MT748042	ASFV/Korea/pig/PaJu1/2019	P72_Flanking_Primer_S1	2.9e-08	100	0	0	104400	104423	1	24	TRUE	GTGAGTGGGAATCTATCTGTATGG	GTGAGTGGGAATCTATCTGTATGG	P72_Flanking_Primer_S1
MT748042	ASFV/Korea/pig/PaJu1/2019	P72_Flanking_Primer_AS1	1.79e-06	100	0	0	106670	106690	21	1	TRUE	TTGGTGTATGAACTACCTGCC	TTGGTGTATGAACTACCTGCC	P72_Flanking_Primer_AS1 (Reverse Complement)
MT748042	ASFV/Korea/pig/PaJu1/2019	P72_Flanking_Primer_AS2	7.08e-06	100	0	0	106633	106652	20	1	FALSE	TATTGACACGCTCTTGCTGG	TATTGACACGCTCTTGCTGG	P72_Flanking_Primer_AS2 (Reverse Compliment)
MT847620	Pol17_55892_C754	P72_Flanking_Primer_S2	2.89e-08	100	0	0	103451	103474	1	24	TRUE	CTGTATGGAGCTCCCTGAAATAAA	CTGTATGGAGCTCCCTGAAATAAA	P72_Flanking_Primer_S2
MT847620	Pol17_55892_C754	P72_Flanking_Primer_S1	2.89e-08	100	0	0	103435	103458	1	24	TRUE	GTGAGTGGGAATCTATCTGTATGG	GTGAGTGGGAATCTATCTGTATGG	P72_Flanking_Primer_S1
MT847620	Pol17_55892_C754	P72_Flanking_Primer_AS1	1.78e-06	100	0	0	105705	105725	21	1	TRUE	TTGGTGTATGAACTACCTGCC	TTGGTGTATGAACTACCTGCC	P72_Flanking_Primer_AS1 (Reverse Complement)
MT847620	Pol17_55892_C754	P72_Flanking_Primer_AS2	7.04e-06	100	0	0	105668	105687	20	1	FALSE	TATTGACACGCTCTTGCTGG	TATTGACACGCTCTTGCTGG	P72_Flanking_Primer_AS2 (Reverse Compliment)
MT847621	Pol18_28298_O111	P72_Flanking_Primer_S2	2.89e-08	100	0	0	103459	103482	1	24	TRUE	CTGTATGGAGCTCCCTGAAATAAA	CTGTATGGAGCTCCCTGAAATAAA	P72_Flanking_Primer_S2
MT847621	Pol18_28298_O111	P72_Flanking_Primer_S1	2.89e-08	100	0	0	103443	103466	1	24	TRUE	GTGAGTGGGAATCTATCTGTATGG	GTGAGTGGGAATCTATCTGTATGG	P72_Flanking_Primer_S1
MT847621	Pol18_28298_O111	P72_Flanking_Primer_AS1	1.78e-06	100	0	0	105713	105733	21	1	TRUE	TTGGTGTATGAACTACCTGCC	TTGGTGTATGAACTACCTGCC	P72_Flanking_Primer_AS1 (Reverse Complement)
MT847621	Pol18_28298_O111	P72_Flanking_Primer_AS2	7.03e-06	100	0	0	105676	105695	20	1	FALSE	TATTGACACGCTCTTGCTGG	TATTGACACGCTCTTGCTGG	P72_Flanking_Primer_AS2 (Reverse Compliment)
MT847622	Pol17_31177_O81	P72_Flanking_Primer_S2	2.89e-08	100	0	0	103458	103481	1	24	TRUE	CTGTATGGAGCTCCCTGAAATAAA	CTGTATGGAGCTCCCTGAAATAAA	P72_Flanking_Primer_S2
MT847622	Pol17_31177_O81	P72_Flanking_Primer_S1	2.89e-08	100	0	0	103442	103465	1	24	TRUE	GTGAGTGGGAATCTATCTGTATGG	GTGAGTGGGAATCTATCTGTATGG	P72_Flanking_Primer_S1
MT847622	Pol17_31177_O81	P72_Flanking_Primer_AS1	1.78e-06	100	0	0	105712	105732	21	1	TRUE	TTGGTGTATGAACTACCTGCC	TTGGTGTATGAACTACCTGCC	P72_Flanking_Primer_AS1 (Reverse Complement)
MT847622	Pol17_31177_O81	P72_Flanking_Primer_AS2	7.04e-06	100	0	0	105675	105694	20	1	FALSE	TATTGACACGCTCTTGCTGG	TATTGACACGCTCTTGCTGG	P72_Flanking_Primer_AS2 (Reverse Compliment)
MT847623	Pol19_53050_C1959/19	P72_Flanking_Primer_S2	2.89e-08	100	0	0	103451	103474	1	24	TRUE	CTGTATGGAGCTCCCTGAAATAAA	CTGTATGGAGCTCCCTGAAATAAA	P72_Flanking_Primer_S2
MT847623	Pol19_53050_C1959/19	P72_Flanking_Primer_S1	2.89e-08	100	0	0	103435	103458	1	24	TRUE	GTGAGTGGGAATCTATCTGTATGG	GTGAGTGGGAATCTATCTGTATGG	P72_Flanking_Primer_S1
MT847623	Pol19_53050_C1959/19	P72_Flanking_Primer_AS1	1.78e-06	100	0	0	105705	105725	21	1	TRUE	TTGGTGTATGAACTACCTGCC	TTGGTGTATGAACTACCTGCC	P72_Flanking_Primer_AS1 (Reverse Complement)
MT847623	Pol19_53050_C1959/19	P72_Flanking_Primer_AS2	7.03e-06	100	0	0	105668	105687	20	1	FALSE	TATTGACACGCTCTTGCTGG	TATTGACACGCTCTTGCTGG	P72_Flanking_Primer_AS2 (Reverse Compliment)
MT872723	VN/HY-ASFV1(2019)	P72_Flanking_Primer_S2	2.88e-08	100	0	0	103159	103182	1	24	TRUE	CTGTATGGAGCTCCCTGAAATAAA	CTGTATGGAGCTCCCTGAAATAAA	P72_Flanking_Primer_S2
MT872723	VN/HY-ASFV1(2019)	P72_Flanking_Primer_S1	2.88e-08	100	0	0	103143	103166	1	24	TRUE	GTGAGTGGGAATCTATCTGTATGG	GTGAGTGGGAATCTATCTGTATGG	P72_Flanking_Primer_S1
MT872723	VN/HY-ASFV1(2019)	P72_Flanking_Primer_AS1	1.78e-06	100	0	0	105413	105433	21	1	TRUE	TTGGTGTATGAACTACCTGCC	TTGGTGTATGAACTACCTGCC	P72_Flanking_Primer_AS1 (Reverse Complement)
MT872723	VN/HY-ASFV1(2019)	P72_Flanking_Primer_AS2	7.02e-06	100	0	0	105376	105395	20	1	FALSE	TATTGACACGCTCTTGCTGG	TATTGACACGCTCTTGCTGG	P72_Flanking_Primer_AS2 (Reverse Compliment)
MT882025	VN/QP-ASFV1(2019)	P72_Flanking_Primer_S2	2.88e-08	100	0	0	103169	103192	1	24	TRUE	CTGTATGGAGCTCCCTGAAATAAA	CTGTATGGAGCTCCCTGAAATAAA	P72_Flanking_Primer_S2
MT882025	VN/QP-ASFV1(2019)	P72_Flanking_Primer_S1	2.88e-08	100	0	0	103153	103176	1	24	TRUE	GTGAGTGGGAATCTATCTGTATGG	GTGAGTGGGAATCTATCTGTATGG	P72_Flanking_Primer_S1
MT882025	VN/QP-ASFV1(2019)	P72_Flanking_Primer_AS1	1.78e-06	100	0	0	105423	105443	21	1	TRUE	TTGGTGTATGAACTACCTGCC	TTGGTGTATGAACTACCTGCC	P72_Flanking_Primer_AS1 (Reverse Complement)
MT882025	VN/QP-ASFV1(2019)	P72_Flanking_Primer_AS2	7.02e-06	100	0	0	105386	105405	20	1	FALSE	TATTGACACGCTCTTGCTGG	TATTGACACGCTCTTGCTGG	P72_Flanking_Primer_AS2 (Reverse Compliment)
MT932578	103917/18	P72_Flanking_Primer_S2	2.77e-08	100	0	0	97646	97669	1	24	TRUE	CTGTATGGAGCTCCCTGAAATAAA	CTGTATGGAGCTCCCTGAAATAAA	P72_Flanking_Primer_S2
MT932578	103917/18	P72_Flanking_Primer_S1	2.77e-08	100	0	0	97630	97653	1	24	TRUE	GTGAGTGGGAATCTATCTGTATGG	GTGAGTGGGAATCTATCTGTATGG	P72_Flanking_Primer_S1
MT932578	103917/18	P72_Flanking_Primer_AS2	0.000105	100	0	0	99864	99881	20	3	FALSE	TATTGACACGCTCTTGCT	TATTGACACGCTCTTGCT	AS2_Variant_04
MT932578	103917/18	P72_Flanking_Primer_AS1	0.1	90.476	2	0	99901	99921	21	1	TRUE	TTGGTGTATGAATTGCCTGCC	TTGGTGTATGAACTACCTGCC	AS1_Variant_01
MT932579	55234/18	P72_Flanking_Primer_S2	2.77e-08	100	0	0	97646	97669	1	24	TRUE	CTGTATGGAGCTCCCTGAAATAAA	CTGTATGGAGCTCCCTGAAATAAA	P72_Flanking_Primer_S2
MT932579	55234/18	P72_Flanking_Primer_S1	2.77e-08	100	0	0	97630	97653	1	24	TRUE	GTGAGTGGGAATCTATCTGTATGG	GTGAGTGGGAATCTATCTGTATGG	P72_Flanking_Primer_S1
MT932579	55234/18	P72_Flanking_Primer_AS2	0.000105	100	0	0	99864	99881	20	3	FALSE	TATTGACACGCTCTTGCT	TATTGACACGCTCTTGCT	AS2_Variant_04
MT932579	55234/18	P72_Flanking_Primer_AS1	0.1	90.476	2	0	99901	99921	21	1	TRUE	TTGGTGTATGAATTGCCTGCC	TTGGTGTATGAACTACCTGCC	AS1_Variant_01
MT956648	Uvira B53	P72_Flanking_Primer_S1	2.76e-08	100	0	0	97267	97290	1	24	TRUE	GTGAGTGGGAATCTATCTGTATGG	GTGAGTGGGAATCTATCTGTATGG	P72_Flanking_Primer_S1
MT956648	Uvira B53	P72_Flanking_Primer_S2	6.72e-06	95.833	1	0	97283	97306	1	24	TRUE	CTGTATGGAGCTTCCTGAAATAAA	CTGTATGGAGCTCCCTGAAATAAA	S2_Variant_01
MT956648	Uvira B53	P72_Flanking_Primer_AS1	0.000415	95.238	1	0	99513	99533	21	1	TRUE	TTGGTGTACGAACTACCTGCC	TTGGTGTATGAACTACCTGCC	AS1_Variant_02
MT956648	Uvira B53	P72_Flanking_Primer_AS2	0.1	94.118	1	0	99477	99493	19	3	FALSE	ATTGACACGCTTTTGCT	ATTGACACGCTCTTGCT	AS2_Variant_05
MW033528	ASFV-wbShX01	P72_Flanking_Primer_S2	2.89e-08	100	0	0	103452	103475	1	24	TRUE	CTGTATGGAGCTCCCTGAAATAAA	CTGTATGGAGCTCCCTGAAATAAA	P72_Flanking_Primer_S2
MW033528	ASFV-wbShX01	P72_Flanking_Primer_S1	2.89e-08	100	0	0	103436	103459	1	24	TRUE	GTGAGTGGGAATCTATCTGTATGG	GTGAGTGGGAATCTATCTGTATGG	P72_Flanking_Primer_S1
MW033528	ASFV-wbShX01	P72_Flanking_Primer_AS1	1.78e-06	100	0	0	105706	105726	21	1	TRUE	TTGGTGTATGAACTACCTGCC	TTGGTGTATGAACTACCTGCC	P72_Flanking_Primer_AS1 (Reverse Complement)
MW033528	ASFV-wbShX01	P72_Flanking_Primer_AS2	7.03e-06	100	0	0	105669	105688	20	1	FALSE	TATTGACACGCTCTTGCTGG	TATTGACACGCTCTTGCTGG	P72_Flanking_Primer_AS2 (Reverse Compliment)
MW049116	ASFV Korea/pig/Yeoncheon1/2019	P72_Flanking_Primer_S2	2.9e-08	100	0	0	104417	104440	1	24	TRUE	CTGTATGGAGCTCCCTGAAATAAA	CTGTATGGAGCTCCCTGAAATAAA	P72_Flanking_Primer_S2
MW049116	ASFV Korea/pig/Yeoncheon1/2019	P72_Flanking_Primer_S1	2.9e-08	100	0	0	104401	104424	1	24	TRUE	GTGAGTGGGAATCTATCTGTATGG	GTGAGTGGGAATCTATCTGTATGG	P72_Flanking_Primer_S1
MW049116	ASFV Korea/pig/Yeoncheon1/2019	P72_Flanking_Primer_AS1	1.79e-06	100	0	0	106671	106691	21	1	TRUE	TTGGTGTATGAACTACCTGCC	TTGGTGTATGAACTACCTGCC	P72_Flanking_Primer_AS1 (Reverse Complement)
MW049116	ASFV Korea/pig/Yeoncheon1/2019	P72_Flanking_Primer_AS2	7.08e-06	100	0	0	106634	106653	20	1	FALSE	TATTGACACGCTCTTGCTGG	TATTGACACGCTCTTGCTGG	P72_Flanking_Primer_AS2 (Reverse Compliment)
MW306190	ASFV/Amur 19/WB-6905	P72_Flanking_Primer_S2	2.88e-08	100	0	0	103308	103331	1	24	TRUE	CTGTATGGAGCTCCCTGAAATAAA	CTGTATGGAGCTCCCTGAAATAAA	P72_Flanking_Primer_S2
MW306190	ASFV/Amur 19/WB-6905	P72_Flanking_Primer_S1	2.88e-08	100	0	0	103292	103315	1	24	TRUE	GTGAGTGGGAATCTATCTGTATGG	GTGAGTGGGAATCTATCTGTATGG	P72_Flanking_Primer_S1
MW306190	ASFV/Amur 19/WB-6905	P72_Flanking_Primer_AS1	1.78e-06	100	0	0	105562	105582	21	1	TRUE	TTGGTGTATGAACTACCTGCC	TTGGTGTATGAACTACCTGCC	P72_Flanking_Primer_AS1 (Reverse Complement)
MW306190	ASFV/Amur 19/WB-6905	P72_Flanking_Primer_AS2	7.03e-06	100	0	0	105525	105544	20	1	FALSE	TATTGACACGCTCTTGCTGG	TATTGACACGCTCTTGCTGG	P72_Flanking_Primer_AS2 (Reverse Compliment)
MW306191	ASFV/Primorsky 19/WB-6723	P72_Flanking_Primer_S2	2.88e-08	100	0	0	103306	103329	1	24	TRUE	CTGTATGGAGCTCCCTGAAATAAA	CTGTATGGAGCTCCCTGAAATAAA	P72_Flanking_Primer_S2
MW306191	ASFV/Primorsky 19/WB-6723	P72_Flanking_Primer_S1	2.88e-08	100	0	0	103290	103313	1	24	TRUE	GTGAGTGGGAATCTATCTGTATGG	GTGAGTGGGAATCTATCTGTATGG	P72_Flanking_Primer_S1
MW306191	ASFV/Primorsky 19/WB-6723	P72_Flanking_Primer_AS1	1.78e-06	100	0	0	105560	105580	21	1	TRUE	TTGGTGTATGAACTACCTGCC	TTGGTGTATGAACTACCTGCC	P72_Flanking_Primer_AS1 (Reverse Complement)
MW306191	ASFV/Primorsky 19/WB-6723	P72_Flanking_Primer_AS2	7.03e-06	100	0	0	105523	105542	20	1	FALSE	TATTGACACGCTCTTGCTGG	TATTGACACGCTCTTGCTGG	P72_Flanking_Primer_AS2 (Reverse Compliment)
MW306192	ASFV/Ulyanovsk 19/WB-5699	P72_Flanking_Primer_S2	2.88e-08	100	0	0	103314	103337	1	24	TRUE	CTGTATGGAGCTCCCTGAAATAAA	CTGTATGGAGCTCCCTGAAATAAA	P72_Flanking_Primer_S2
MW306192	ASFV/Ulyanovsk 19/WB-5699	P72_Flanking_Primer_S1	2.88e-08	100	0	0	103298	103321	1	24	TRUE	GTGAGTGGGAATCTATCTGTATGG	GTGAGTGGGAATCTATCTGTATGG	P72_Flanking_Primer_S1
MW306192	ASFV/Ulyanovsk 19/WB-5699	P72_Flanking_Primer_AS1	1.78e-06	100	0	0	105568	105588	21	1	TRUE	TTGGTGTATGAACTACCTGCC	TTGGTGTATGAACTACCTGCC	P72_Flanking_Primer_AS1 (Reverse Complement)
MW306192	ASFV/Ulyanovsk 19/WB-5699	P72_Flanking_Primer_AS2	7.03e-06	100	0	0	105531	105550	20	1	FALSE	TATTGACACGCTCTTGCTGG	TATTGACACGCTCTTGCTGG	P72_Flanking_Primer_AS2 (Reverse Compliment)
MW361944	China/GD/2019	P72_Flanking_Primer_S2	2.84e-08	100	0	0	116253	116276	24	1	TRUE	TTTATTTCAGGGAGCTCCATACAG	TTTATTTCAGGGAGCTCCATACAG	S2_Wrong Orientation??
MW361944	China/GD/2019	P72_Flanking_Primer_S1	2.84e-08	100	0	0	116269	116292	24	1	TRUE	CCATACAGATAGATTCCCACTCAC	CCATACAGATAGATTCCCACTCAC	S1_Wrong Orientation??
MW361944	China/GD/2019	P72_Flanking_Primer_AS1	1.75e-06	100	0	0	114002	114022	1	21	TRUE	GGCAGGTAGTTCATACACCAA	GGCAGGTAGTTCATACACCAA	AS1_Wrong Orientation??
MW361944	China/GD/2019	P72_Flanking_Primer_AS2	6.93e-06	100	0	0	114040	114059	1	20	TRUE	CCAGCAAGAGCGTGTCAATA	CCAGCAAGAGCGTGTCAATA	AS2_Wrong Orientation??
MW396979	ASFV/Timor-Leste/2019/1	P72_Flanking_Primer_S2	2.93e-08	100	0	0	105228	105251	1	24	TRUE	CTGTATGGAGCTCCCTGAAATAAA	CTGTATGGAGCTCCCTGAAATAAA	P72_Flanking_Primer_S2
MW396979	ASFV/Timor-Leste/2019/1	P72_Flanking_Primer_S1	2.93e-08	100	0	0	105212	105235	1	24	TRUE	GTGAGTGGGAATCTATCTGTATGG	GTGAGTGGGAATCTATCTGTATGG	P72_Flanking_Primer_S1
MW396979	ASFV/Timor-Leste/2019/1	P72_Flanking_Primer_AS1	1.81e-06	100	0	0	107482	107502	21	1	TRUE	TTGGTGTATGAACTACCTGCC	TTGGTGTATGAACTACCTGCC	P72_Flanking_Primer_AS1 (Reverse Complement)
MW396979	ASFV/Timor-Leste/2019/1	P72_Flanking_Primer_AS2	7.14e-06	100	0	0	107445	107464	20	1	FALSE	TATTGACACGCTCTTGCTGG	TATTGACACGCTCTTGCTGG	P72_Flanking_Primer_AS2 (Reverse Compliment)
MW465755	VNUA-ASFV-05L1/HaNam/VN/2020	P72_Flanking_Primer_S2	2.84e-08	100	0	0	84127	84150	24	1	TRUE	TTTATTTCAGGGAGCTCCATACAG	TTTATTTCAGGGAGCTCCATACAG	S2_Wrong Orientation??
MW465755	VNUA-ASFV-05L1/HaNam/VN/2020	P72_Flanking_Primer_S1	2.84e-08	100	0	0	84143	84166	24	1	TRUE	CCATACAGATAGATTCCCACTCAC	CCATACAGATAGATTCCCACTCAC	S1_Wrong Orientation??
MW465755	VNUA-ASFV-05L1/HaNam/VN/2020	P72_Flanking_Primer_AS1	1.75e-06	100	0	0	81876	81896	1	21	TRUE	GGCAGGTAGTTCATACACCAA	GGCAGGTAGTTCATACACCAA	AS1_Wrong Orientation??
MW465755	VNUA-ASFV-05L1/HaNam/VN/2020	P72_Flanking_Primer_AS2	6.92e-06	100	0	0	81914	81933	1	20	TRUE	CCAGCAAGAGCGTGTCAATA	CCAGCAAGAGCGTGTCAATA	AS2_Wrong Orientation??
MW521382	HuB20	P72_Flanking_Primer_S2	2.87e-08	100	0	0	102188	102211	1	24	TRUE	CTGTATGGAGCTCCCTGAAATAAA	CTGTATGGAGCTCCCTGAAATAAA	P72_Flanking_Primer_S2
MW521382	HuB20	P72_Flanking_Primer_S1	2.87e-08	100	0	0	102172	102195	1	24	TRUE	GTGAGTGGGAATCTATCTGTATGG	GTGAGTGGGAATCTATCTGTATGG	P72_Flanking_Primer_S1
MW521382	HuB20	P72_Flanking_Primer_AS1	1.77e-06	100	0	0	104442	104462	21	1	TRUE	TTGGTGTATGAACTACCTGCC	TTGGTGTATGAACTACCTGCC	P72_Flanking_Primer_AS1 (Reverse Complement)
MW521382	HuB20	P72_Flanking_Primer_AS2	7.01e-06	100	0	0	104405	104424	20	1	FALSE	TATTGACACGCTCTTGCTGG	TATTGACACGCTCTTGCTGG	P72_Flanking_Primer_AS2 (Reverse Compliment)
MW528217	ASFV/ARRIAH/CV-1/30	P72_Flanking_Primer_S2	2.84e-08	100	0	0	103184	103207	1	24	TRUE	CTGTATGGAGCTCCCTGAAATAAA	CTGTATGGAGCTCCCTGAAATAAA	P72_Flanking_Primer_S2
MW528217	ASFV/ARRIAH/CV-1/30	P72_Flanking_Primer_S1	2.84e-08	100	0	0	103168	103191	1	24	TRUE	GTGAGTGGGAATCTATCTGTATGG	GTGAGTGGGAATCTATCTGTATGG	P72_Flanking_Primer_S1
MW528217	ASFV/ARRIAH/CV-1/30	P72_Flanking_Primer_AS1	1.75e-06	100	0	0	105438	105458	21	1	TRUE	TTGGTGTATGAACTACCTGCC	TTGGTGTATGAACTACCTGCC	P72_Flanking_Primer_AS1 (Reverse Complement)
MW528217	ASFV/ARRIAH/CV-1/30	P72_Flanking_Primer_AS2	6.93e-06	100	0	0	105401	105420	20	1	FALSE	TATTGACACGCTCTTGCTGG	TATTGACACGCTCTTGCTGG	P72_Flanking_Primer_AS2 (Reverse Compliment)
MW528218	ASFV/ARRIAH/CV-1/50	P72_Flanking_Primer_S2	2.84e-08	100	0	0	103180	103203	1	24	TRUE	CTGTATGGAGCTCCCTGAAATAAA	CTGTATGGAGCTCCCTGAAATAAA	P72_Flanking_Primer_S2
MW528218	ASFV/ARRIAH/CV-1/50	P72_Flanking_Primer_S1	2.84e-08	100	0	0	103164	103187	1	24	TRUE	GTGAGTGGGAATCTATCTGTATGG	GTGAGTGGGAATCTATCTGTATGG	P72_Flanking_Primer_S1
MW528218	ASFV/ARRIAH/CV-1/50	P72_Flanking_Primer_AS1	1.75e-06	100	0	0	105434	105454	21	1	TRUE	TTGGTGTATGAACTACCTGCC	TTGGTGTATGAACTACCTGCC	P72_Flanking_Primer_AS1 (Reverse Complement)
MW528218	ASFV/ARRIAH/CV-1/50	P72_Flanking_Primer_AS2	6.93e-06	100	0	0	105397	105416	20	1	FALSE	TATTGACACGCTCTTGCTGG	TATTGACACGCTCTTGCTGG	P72_Flanking_Primer_AS2 (Reverse Compliment)
MW647171	LO2018 major	P72_Flanking_Primer_S2	2.77e-08	100	0	0	97643	97666	1	24	TRUE	CTGTATGGAGCTCCCTGAAATAAA	CTGTATGGAGCTCCCTGAAATAAA	P72_Flanking_Primer_S2
MW647171	LO2018 major	P72_Flanking_Primer_S1	2.77e-08	100	0	0	97627	97650	1	24	TRUE	GTGAGTGGGAATCTATCTGTATGG	GTGAGTGGGAATCTATCTGTATGG	P72_Flanking_Primer_S1
MW647171	LO2018 major	P72_Flanking_Primer_AS2	0.000105	100	0	0	99861	99878	20	3	FALSE	TATTGACACGCTCTTGCT	TATTGACACGCTCTTGCT	AS2_Variant_04
MW647171	LO2018 major	P72_Flanking_Primer_AS1	0.1	90.476	2	0	99898	99918	21	1	TRUE	TTGGTGTATGAATTGCCTGCC	TTGGTGTATGAACTACCTGCC	AS1_Variant_01
MW647172	LO2018 minor	P72_Flanking_Primer_S2	2.77e-08	100	0	0	97643	97666	1	24	TRUE	CTGTATGGAGCTCCCTGAAATAAA	CTGTATGGAGCTCCCTGAAATAAA	P72_Flanking_Primer_S2
MW647172	LO2018 minor	P72_Flanking_Primer_S1	2.77e-08	100	0	0	97627	97650	1	24	TRUE	GTGAGTGGGAATCTATCTGTATGG	GTGAGTGGGAATCTATCTGTATGG	P72_Flanking_Primer_S1
MW647172	LO2018 minor	P72_Flanking_Primer_AS2	0.000105	100	0	0	99861	99878	20	3	FALSE	TATTGACACGCTCTTGCT	TATTGACACGCTCTTGCT	AS2_Variant_04
MW647172	LO2018 minor	P72_Flanking_Primer_AS1	0.1	90.476	2	0	99898	99918	21	1	TRUE	TTGGTGTATGAATTGCCTGCC	TTGGTGTATGAACTACCTGCC	AS1_Variant_01
MW656282	Pig/Heilongjiang/HRB1/2020	P72_Flanking_Primer_S2	2.88e-08	100	0	0	103405	103428	1	24	TRUE	CTGTATGGAGCTCCCTGAAATAAA	CTGTATGGAGCTCCCTGAAATAAA	P72_Flanking_Primer_S2
MW656282	Pig/Heilongjiang/HRB1/2020	P72_Flanking_Primer_S1	2.88e-08	100	0	0	103389	103412	1	24	TRUE	GTGAGTGGGAATCTATCTGTATGG	GTGAGTGGGAATCTATCTGTATGG	P72_Flanking_Primer_S1
MW656282	Pig/Heilongjiang/HRB1/2020	P72_Flanking_Primer_AS1	1.78e-06	100	0	0	105659	105679	21	1	TRUE	TTGGTGTATGAACTACCTGCC	TTGGTGTATGAACTACCTGCC	P72_Flanking_Primer_AS1 (Reverse Complement)
MW656282	Pig/Heilongjiang/HRB1/2020	P72_Flanking_Primer_AS2	7.03e-06	100	0	0	105622	105641	20	1	FALSE	TATTGACACGCTCTTGCTGG	TATTGACACGCTCTTGCTGG	P72_Flanking_Primer_AS2 (Reverse Compliment)
MW723480	Ca1978_2	P72_Flanking_Primer_S2	2.77e-08	100	0	0	97816	97839	1	24	TRUE	CTGTATGGAGCTCCCTGAAATAAA	CTGTATGGAGCTCCCTGAAATAAA	P72_Flanking_Primer_S2
MW723480	Ca1978_2	P72_Flanking_Primer_S1	2.77e-08	100	0	0	97800	97823	1	24	TRUE	GTGAGTGGGAATCTATCTGTATGG	GTGAGTGGGAATCTATCTGTATGG	P72_Flanking_Primer_S1
MW723480	Ca1978_2	P72_Flanking_Primer_AS2	0.000105	100	0	0	100034	100051	20	3	FALSE	TATTGACACGCTCTTGCT	TATTGACACGCTCTTGCT	AS2_Variant_04
MW723480	Ca1978_2	P72_Flanking_Primer_AS1	0.1	90.476	2	0	100071	100091	21	1	TRUE	TTGGTGTATGAATTGCCTGCC	TTGGTGTATGAACTACCTGCC	AS1_Variant_01
MW723481	Nu1979	P72_Flanking_Primer_S2	2.77e-08	100	0	0	97790	97813	1	24	TRUE	CTGTATGGAGCTCCCTGAAATAAA	CTGTATGGAGCTCCCTGAAATAAA	P72_Flanking_Primer_S2
MW723481	Nu1979	P72_Flanking_Primer_S1	2.77e-08	100	0	0	97774	97797	1	24	TRUE	GTGAGTGGGAATCTATCTGTATGG	GTGAGTGGGAATCTATCTGTATGG	P72_Flanking_Primer_S1
MW723481	Nu1979	P72_Flanking_Primer_AS2	0.000105	100	0	0	100008	100025	20	3	FALSE	TATTGACACGCTCTTGCT	TATTGACACGCTCTTGCT	AS2_Variant_04
MW723481	Nu1979	P72_Flanking_Primer_AS1	0.1	90.476	2	0	100045	100065	21	1	TRUE	TTGGTGTATGAATTGCCTGCC	TTGGTGTATGAACTACCTGCC	AS1_Variant_01
MW723482	Nu1986	P72_Flanking_Primer_S2	2.77e-08	100	0	0	97668	97691	1	24	TRUE	CTGTATGGAGCTCCCTGAAATAAA	CTGTATGGAGCTCCCTGAAATAAA	P72_Flanking_Primer_S2
MW723482	Nu1986	P72_Flanking_Primer_S1	2.77e-08	100	0	0	97652	97675	1	24	TRUE	GTGAGTGGGAATCTATCTGTATGG	GTGAGTGGGAATCTATCTGTATGG	P72_Flanking_Primer_S1
MW723482	Nu1986	P72_Flanking_Primer_AS2	0.000105	100	0	0	99886	99903	20	3	FALSE	TATTGACACGCTCTTGCT	TATTGACACGCTCTTGCT	AS2_Variant_04
MW723482	Nu1986	P72_Flanking_Primer_AS1	0.1	90.476	2	0	99923	99943	21	1	TRUE	TTGGTGTATGAATTGCCTGCC	TTGGTGTATGAACTACCTGCC	AS1_Variant_01
MW723483	Nu1990_1	P72_Flanking_Primer_S2	2.77e-08	100	0	0	97642	97665	1	24	TRUE	CTGTATGGAGCTCCCTGAAATAAA	CTGTATGGAGCTCCCTGAAATAAA	P72_Flanking_Primer_S2
MW723483	Nu1990_1	P72_Flanking_Primer_S1	2.77e-08	100	0	0	97626	97649	1	24	TRUE	GTGAGTGGGAATCTATCTGTATGG	GTGAGTGGGAATCTATCTGTATGG	P72_Flanking_Primer_S1
MW723483	Nu1990_1	P72_Flanking_Primer_AS2	0.000105	100	0	0	99860	99877	20	3	FALSE	TATTGACACGCTCTTGCT	TATTGACACGCTCTTGCT	AS2_Variant_04
MW723483	Nu1990_1	P72_Flanking_Primer_AS1	0.1	90.476	2	0	99897	99917	21	1	TRUE	TTGGTGTATGAATTGCCTGCC	TTGGTGTATGAACTACCTGCC	AS1_Variant_01
MW723484	Nu1991_2	P72_Flanking_Primer_S2	2.77e-08	100	0	0	97631	97654	1	24	TRUE	CTGTATGGAGCTCCCTGAAATAAA	CTGTATGGAGCTCCCTGAAATAAA	P72_Flanking_Primer_S2
MW723484	Nu1991_2	P72_Flanking_Primer_S1	2.77e-08	100	0	0	97615	97638	1	24	TRUE	GTGAGTGGGAATCTATCTGTATGG	GTGAGTGGGAATCTATCTGTATGG	P72_Flanking_Primer_S1
MW723484	Nu1991_2	P72_Flanking_Primer_AS2	0.000105	100	0	0	99849	99866	20	3	FALSE	TATTGACACGCTCTTGCT	TATTGACACGCTCTTGCT	AS2_Variant_04
MW723484	Nu1991_2	P72_Flanking_Primer_AS1	0.1	90.476	2	0	99886	99906	21	1	TRUE	TTGGTGTATGAATTGCCTGCC	TTGGTGTATGAACTACCTGCC	AS1_Variant_01
MW723485	Nu1991_3	P72_Flanking_Primer_S2	2.77e-08	100	0	0	97613	97636	1	24	TRUE	CTGTATGGAGCTCCCTGAAATAAA	CTGTATGGAGCTCCCTGAAATAAA	P72_Flanking_Primer_S2
MW723485	Nu1991_3	P72_Flanking_Primer_S1	2.77e-08	100	0	0	97597	97620	1	24	TRUE	GTGAGTGGGAATCTATCTGTATGG	GTGAGTGGGAATCTATCTGTATGG	P72_Flanking_Primer_S1
MW723485	Nu1991_3	P72_Flanking_Primer_AS2	0.000105	100	0	0	99831	99848	20	3	FALSE	TATTGACACGCTCTTGCT	TATTGACACGCTCTTGCT	AS2_Variant_04
MW723485	Nu1991_3	P72_Flanking_Primer_AS1	0.1	90.476	2	0	99868	99888	21	1	TRUE	TTGGTGTATGAATTGCCTGCC	TTGGTGTATGAACTACCTGCC	AS1_Variant_01
MW723486	Nu1991_7	P72_Flanking_Primer_S2	2.77e-08	100	0	0	97636	97659	1	24	TRUE	CTGTATGGAGCTCCCTGAAATAAA	CTGTATGGAGCTCCCTGAAATAAA	P72_Flanking_Primer_S2
MW723486	Nu1991_7	P72_Flanking_Primer_S1	2.77e-08	100	0	0	97620	97643	1	24	TRUE	GTGAGTGGGAATCTATCTGTATGG	GTGAGTGGGAATCTATCTGTATGG	P72_Flanking_Primer_S1
MW723486	Nu1991_7	P72_Flanking_Primer_AS2	0.000105	100	0	0	99854	99871	20	3	FALSE	TATTGACACGCTCTTGCT	TATTGACACGCTCTTGCT	AS2_Variant_04
MW723486	Nu1991_7	P72_Flanking_Primer_AS1	0.1	90.476	2	0	99891	99911	21	1	TRUE	TTGGTGTATGAATTGCCTGCC	TTGGTGTATGAACTACCTGCC	AS1_Variant_01
MW723487	Or1993_1	P72_Flanking_Primer_S2	2.77e-08	100	0	0	97654	97677	1	24	TRUE	CTGTATGGAGCTCCCTGAAATAAA	CTGTATGGAGCTCCCTGAAATAAA	P72_Flanking_Primer_S2
MW723487	Or1993_1	P72_Flanking_Primer_S1	2.77e-08	100	0	0	97638	97661	1	24	TRUE	GTGAGTGGGAATCTATCTGTATGG	GTGAGTGGGAATCTATCTGTATGG	P72_Flanking_Primer_S1
MW723487	Or1993_1	P72_Flanking_Primer_AS2	0.000105	100	0	0	99871	99888	20	3	FALSE	TATTGACACGCTCTTGCT	TATTGACACGCTCTTGCT	AS2_Variant_04
MW723487	Or1993_1	P72_Flanking_Primer_AS1	0.1	90.476	2	0	99908	99928	21	1	TRUE	TTGGTGTATGAATTGCCTGCC	TTGGTGTATGAACTACCTGCC	AS1_Variant_01
MW723488	Nu1993_2	P72_Flanking_Primer_S2	2.77e-08	100	0	0	97641	97664	1	24	TRUE	CTGTATGGAGCTCCCTGAAATAAA	CTGTATGGAGCTCCCTGAAATAAA	P72_Flanking_Primer_S2
MW723488	Nu1993_2	P72_Flanking_Primer_S1	2.77e-08	100	0	0	97625	97648	1	24	TRUE	GTGAGTGGGAATCTATCTGTATGG	GTGAGTGGGAATCTATCTGTATGG	P72_Flanking_Primer_S1
MW723488	Nu1993_2	P72_Flanking_Primer_AS2	0.000105	100	0	0	99859	99876	20	3	FALSE	TATTGACACGCTCTTGCT	TATTGACACGCTCTTGCT	AS2_Variant_04
MW723488	Nu1993_2	P72_Flanking_Primer_AS1	0.1	90.476	2	0	99896	99916	21	1	TRUE	TTGGTGTATGAATTGCCTGCC	TTGGTGTATGAACTACCTGCC	AS1_Variant_01
MW723489	Nu1995_2	P72_Flanking_Primer_S2	2.77e-08	100	0	0	97641	97664	1	24	TRUE	CTGTATGGAGCTCCCTGAAATAAA	CTGTATGGAGCTCCCTGAAATAAA	P72_Flanking_Primer_S2
MW723489	Nu1995_2	P72_Flanking_Primer_S1	2.77e-08	100	0	0	97625	97648	1	24	TRUE	GTGAGTGGGAATCTATCTGTATGG	GTGAGTGGGAATCTATCTGTATGG	P72_Flanking_Primer_S1
MW723489	Nu1995_2	P72_Flanking_Primer_AS2	0.000105	100	0	0	99859	99876	20	3	FALSE	TATTGACACGCTCTTGCT	TATTGACACGCTCTTGCT	AS2_Variant_04
MW723489	Nu1995_2	P72_Flanking_Primer_AS1	0.1	90.476	2	0	99896	99916	21	1	TRUE	TTGGTGTATGAATTGCCTGCC	TTGGTGTATGAACTACCTGCC	AS1_Variant_01
MW723490	Nu1995_3	P72_Flanking_Primer_S2	2.77e-08	100	0	0	97639	97662	1	24	TRUE	CTGTATGGAGCTCCCTGAAATAAA	CTGTATGGAGCTCCCTGAAATAAA	P72_Flanking_Primer_S2
MW723490	Nu1995_3	P72_Flanking_Primer_S1	2.77e-08	100	0	0	97623	97646	1	24	TRUE	GTGAGTGGGAATCTATCTGTATGG	GTGAGTGGGAATCTATCTGTATGG	P72_Flanking_Primer_S1
MW723490	Nu1995_3	P72_Flanking_Primer_AS2	0.000105	100	0	0	99856	99873	20	3	FALSE	TATTGACACGCTCTTGCT	TATTGACACGCTCTTGCT	AS2_Variant_04
MW723490	Nu1995_3	P72_Flanking_Primer_AS1	0.1	90.476	2	0	99893	99913	21	1	TRUE	TTGGTGTATGAATTGCCTGCC	TTGGTGTATGAACTACCTGCC	AS1_Variant_01
MW723491	Nu1995_4	P72_Flanking_Primer_S2	2.77e-08	100	0	0	97613	97636	1	24	TRUE	CTGTATGGAGCTCCCTGAAATAAA	CTGTATGGAGCTCCCTGAAATAAA	P72_Flanking_Primer_S2
MW723491	Nu1995_4	P72_Flanking_Primer_S1	2.77e-08	100	0	0	97597	97620	1	24	TRUE	GTGAGTGGGAATCTATCTGTATGG	GTGAGTGGGAATCTATCTGTATGG	P72_Flanking_Primer_S1
MW723491	Nu1995_4	P72_Flanking_Primer_AS2	0.000105	100	0	0	99831	99848	20	3	FALSE	TATTGACACGCTCTTGCT	TATTGACACGCTCTTGCT	AS2_Variant_04
MW723491	Nu1995_4	P72_Flanking_Primer_AS1	0.1	90.476	2	0	99868	99888	21	1	TRUE	TTGGTGTATGAATTGCCTGCC	TTGGTGTATGAACTACCTGCC	AS1_Variant_01
MW723492	4996 WB	P72_Flanking_Primer_S2	2.77e-08	100	0	0	97639	97662	1	24	TRUE	CTGTATGGAGCTCCCTGAAATAAA	CTGTATGGAGCTCCCTGAAATAAA	P72_Flanking_Primer_S2
MW723492	4996 WB	P72_Flanking_Primer_S1	2.77e-08	100	0	0	97623	97646	1	24	TRUE	GTGAGTGGGAATCTATCTGTATGG	GTGAGTGGGAATCTATCTGTATGG	P72_Flanking_Primer_S1
MW723492	4996 WB	P72_Flanking_Primer_AS2	0.000105	100	0	0	99857	99874	20	3	FALSE	TATTGACACGCTCTTGCT	TATTGACACGCTCTTGCT	AS2_Variant_04
MW723492	4996 WB	P72_Flanking_Primer_AS1	0.1	90.476	2	0	99894	99914	21	1	TRUE	TTGGTGTATGAATTGCCTGCC	TTGGTGTATGAACTACCTGCC	AS1_Variant_01
MW723493	46830	P72_Flanking_Primer_S2	2.77e-08	100	0	0	97639	97662	1	24	TRUE	CTGTATGGAGCTCCCTGAAATAAA	CTGTATGGAGCTCCCTGAAATAAA	P72_Flanking_Primer_S2
MW723493	46830	P72_Flanking_Primer_S1	2.77e-08	100	0	0	97623	97646	1	24	TRUE	GTGAGTGGGAATCTATCTGTATGG	GTGAGTGGGAATCTATCTGTATGG	P72_Flanking_Primer_S1
MW723493	46830	P72_Flanking_Primer_AS2	0.000105	100	0	0	99857	99874	20	3	FALSE	TATTGACACGCTCTTGCT	TATTGACACGCTCTTGCT	AS2_Variant_04
MW723493	46830	P72_Flanking_Primer_AS1	0.1	90.476	2	0	99894	99914	21	1	TRUE	TTGGTGTATGAATTGCCTGCC	TTGGTGTATGAACTACCTGCC	AS1_Variant_01
MW723494	23221	P72_Flanking_Primer_S2	2.77e-08	100	0	0	97653	97676	1	24	TRUE	CTGTATGGAGCTCCCTGAAATAAA	CTGTATGGAGCTCCCTGAAATAAA	P72_Flanking_Primer_S2
MW723494	23221	P72_Flanking_Primer_S1	2.77e-08	100	0	0	97637	97660	1	24	TRUE	GTGAGTGGGAATCTATCTGTATGG	GTGAGTGGGAATCTATCTGTATGG	P72_Flanking_Primer_S1
MW723494	23221	P72_Flanking_Primer_AS2	0.000105	100	0	0	99871	99888	20	3	FALSE	TATTGACACGCTCTTGCT	TATTGACACGCTCTTGCT	AS2_Variant_04
MW723494	23221	P72_Flanking_Primer_AS1	0.1	90.476	2	0	99908	99928	21	1	TRUE	TTGGTGTATGAATTGCCTGCC	TTGGTGTATGAACTACCTGCC	AS1_Variant_01
MW723495	72398 WB	P72_Flanking_Primer_S2	2.77e-08	100	0	0	97642	97665	1	24	TRUE	CTGTATGGAGCTCCCTGAAATAAA	CTGTATGGAGCTCCCTGAAATAAA	P72_Flanking_Primer_S2
MW723495	72398 WB	P72_Flanking_Primer_S1	2.77e-08	100	0	0	97626	97649	1	24	TRUE	GTGAGTGGGAATCTATCTGTATGG	GTGAGTGGGAATCTATCTGTATGG	P72_Flanking_Primer_S1
MW723495	72398 WB	P72_Flanking_Primer_AS2	0.000105	100	0	0	99860	99877	20	3	FALSE	TATTGACACGCTCTTGCT	TATTGACACGCTCTTGCT	AS2_Variant_04
MW723495	72398 WB	P72_Flanking_Primer_AS1	0.1	90.476	2	0	99897	99917	21	1	TRUE	TTGGTGTATGAATTGCCTGCC	TTGGTGTATGAACTACCTGCC	AS1_Variant_01
MW723496	74377	P72_Flanking_Primer_S2	2.77e-08	100	0	0	97639	97662	1	24	TRUE	CTGTATGGAGCTCCCTGAAATAAA	CTGTATGGAGCTCCCTGAAATAAA	P72_Flanking_Primer_S2
MW723496	74377	P72_Flanking_Primer_S1	2.77e-08	100	0	0	97623	97646	1	24	TRUE	GTGAGTGGGAATCTATCTGTATGG	GTGAGTGGGAATCTATCTGTATGG	P72_Flanking_Primer_S1
MW723496	74377	P72_Flanking_Primer_AS2	0.000105	100	0	0	99857	99874	20	3	FALSE	TATTGACACGCTCTTGCT	TATTGACACGCTCTTGCT	AS2_Variant_04
MW723496	74377	P72_Flanking_Primer_AS1	0.1	90.476	2	0	99894	99914	21	1	TRUE	TTGGTGTATGAATTGCCTGCC	TTGGTGTATGAACTACCTGCC	AS1_Variant_01
MW723497	22649	P72_Flanking_Primer_S2	2.77e-08	100	0	0	97641	97664	1	24	TRUE	CTGTATGGAGCTCCCTGAAATAAA	CTGTATGGAGCTCCCTGAAATAAA	P72_Flanking_Primer_S2
MW723497	22649	P72_Flanking_Primer_S1	2.77e-08	100	0	0	97625	97648	1	24	TRUE	GTGAGTGGGAATCTATCTGTATGG	GTGAGTGGGAATCTATCTGTATGG	P72_Flanking_Primer_S1
MW723497	22649	P72_Flanking_Primer_AS2	0.000105	100	0	0	99859	99876	20	3	FALSE	TATTGACACGCTCTTGCT	TATTGACACGCTCTTGCT	AS2_Variant_04
MW723497	22649	P72_Flanking_Primer_AS1	0.1	90.476	2	0	99896	99916	21	1	TRUE	TTGGTGTATGAATTGCCTGCC	TTGGTGTATGAACTACCTGCC	AS1_Variant_01
MW723498	72912 WB	P72_Flanking_Primer_S2	2.77e-08	100	0	0	97700	97723	1	24	TRUE	CTGTATGGAGCTCCCTGAAATAAA	CTGTATGGAGCTCCCTGAAATAAA	P72_Flanking_Primer_S2
MW723498	72912 WB	P72_Flanking_Primer_S1	2.77e-08	100	0	0	97684	97707	1	24	TRUE	GTGAGTGGGAATCTATCTGTATGG	GTGAGTGGGAATCTATCTGTATGG	P72_Flanking_Primer_S1
MW723498	72912 WB	P72_Flanking_Primer_AS2	0.000105	100	0	0	99918	99935	20	3	FALSE	TATTGACACGCTCTTGCT	TATTGACACGCTCTTGCT	AS2_Variant_04
MW723498	72912 WB	P72_Flanking_Primer_AS1	0.1	90.476	2	0	99955	99975	21	1	TRUE	TTGGTGTATGAATTGCCTGCC	TTGGTGTATGAACTACCTGCC	AS1_Variant_01
MW723499	22137	P72_Flanking_Primer_S2	2.77e-08	100	0	0	97639	97662	1	24	TRUE	CTGTATGGAGCTCCCTGAAATAAA	CTGTATGGAGCTCCCTGAAATAAA	P72_Flanking_Primer_S2
MW723499	22137	P72_Flanking_Primer_S1	2.77e-08	100	0	0	97623	97646	1	24	TRUE	GTGAGTGGGAATCTATCTGTATGG	GTGAGTGGGAATCTATCTGTATGG	P72_Flanking_Primer_S1
MW723499	22137	P72_Flanking_Primer_AS2	0.000105	100	0	0	99857	99874	20	3	FALSE	TATTGACACGCTCTTGCT	TATTGACACGCTCTTGCT	AS2_Variant_04
MW723499	22137	P72_Flanking_Primer_AS1	0.1	90.476	2	0	99894	99914	21	1	TRUE	TTGGTGTATGAATTGCCTGCC	TTGGTGTATGAACTACCTGCC	AS1_Variant_01
MW723500	44076	P72_Flanking_Primer_S2	2.77e-08	100	0	0	97643	97666	1	24	TRUE	CTGTATGGAGCTCCCTGAAATAAA	CTGTATGGAGCTCCCTGAAATAAA	P72_Flanking_Primer_S2
MW723500	44076	P72_Flanking_Primer_S1	2.77e-08	100	0	0	97627	97650	1	24	TRUE	GTGAGTGGGAATCTATCTGTATGG	GTGAGTGGGAATCTATCTGTATGG	P72_Flanking_Primer_S1
MW723500	44076	P72_Flanking_Primer_AS2	0.000105	100	0	0	99861	99878	20	3	FALSE	TATTGACACGCTCTTGCT	TATTGACACGCTCTTGCT	AS2_Variant_04
MW723500	44076	P72_Flanking_Primer_AS1	0.1	90.476	2	0	99898	99918	21	1	TRUE	TTGGTGTATGAATTGCCTGCC	TTGGTGTATGAACTACCTGCC	AS1_Variant_01
MW736597	47039	P72_Flanking_Primer_S2	2.77e-08	100	0	0	97631	97654	1	24	TRUE	CTGTATGGAGCTCCCTGAAATAAA	CTGTATGGAGCTCCCTGAAATAAA	P72_Flanking_Primer_S2
MW736597	47039	P72_Flanking_Primer_S1	2.77e-08	100	0	0	97615	97638	1	24	TRUE	GTGAGTGGGAATCTATCTGTATGG	GTGAGTGGGAATCTATCTGTATGG	P72_Flanking_Primer_S1
MW736597	47039	P72_Flanking_Primer_AS2	0.000105	100	0	0	99849	99866	20	3	FALSE	TATTGACACGCTCTTGCT	TATTGACACGCTCTTGCT	AS2_Variant_04
MW736597	47039	P72_Flanking_Primer_AS1	0.1	90.476	2	0	99886	99906	21	1	TRUE	TTGGTGTATGAATTGCCTGCC	TTGGTGTATGAACTACCTGCC	AS1_Variant_01
MW736598	2019 WB	P72_Flanking_Primer_S2	2.77e-08	100	0	0	97636	97659	1	24	TRUE	CTGTATGGAGCTCCCTGAAATAAA	CTGTATGGAGCTCCCTGAAATAAA	P72_Flanking_Primer_S2
MW736598	2019 WB	P72_Flanking_Primer_S1	2.77e-08	100	0	0	97620	97643	1	24	TRUE	GTGAGTGGGAATCTATCTGTATGG	GTGAGTGGGAATCTATCTGTATGG	P72_Flanking_Primer_S1
MW736598	2019 WB	P72_Flanking_Primer_AS2	0.000105	100	0	0	99854	99871	20	3	FALSE	TATTGACACGCTCTTGCT	TATTGACACGCTCTTGCT	AS2_Variant_04
MW736598	2019 WB	P72_Flanking_Primer_AS1	0.1	90.476	2	0	99891	99911	21	1	TRUE	TTGGTGTATGAATTGCCTGCC	TTGGTGTATGAACTACCTGCC	AS1_Variant_01
MW736599	98039	P72_Flanking_Primer_S2	2.77e-08	100	0	0	97641	97664	1	24	TRUE	CTGTATGGAGCTCCCTGAAATAAA	CTGTATGGAGCTCCCTGAAATAAA	P72_Flanking_Primer_S2
MW736599	98039	P72_Flanking_Primer_S1	2.77e-08	100	0	0	97625	97648	1	24	TRUE	GTGAGTGGGAATCTATCTGTATGG	GTGAGTGGGAATCTATCTGTATGG	P72_Flanking_Primer_S1
MW736599	98039	P72_Flanking_Primer_AS2	0.000105	100	0	0	99859	99876	20	3	FALSE	TATTGACACGCTCTTGCT	TATTGACACGCTCTTGCT	AS2_Variant_04
MW736599	98039	P72_Flanking_Primer_AS1	0.1	90.476	2	0	99896	99916	21	1	TRUE	TTGGTGTATGAATTGCCTGCC	TTGGTGTATGAACTACCTGCC	AS1_Variant_01
MW736600	30322	P72_Flanking_Primer_S2	2.77e-08	100	0	0	97638	97661	1	24	TRUE	CTGTATGGAGCTCCCTGAAATAAA	CTGTATGGAGCTCCCTGAAATAAA	P72_Flanking_Primer_S2
MW736600	30322	P72_Flanking_Primer_S1	2.77e-08	100	0	0	97622	97645	1	24	TRUE	GTGAGTGGGAATCTATCTGTATGG	GTGAGTGGGAATCTATCTGTATGG	P72_Flanking_Primer_S1
MW736600	30322	P72_Flanking_Primer_AS2	0.000105	100	0	0	99856	99873	20	3	FALSE	TATTGACACGCTCTTGCT	TATTGACACGCTCTTGCT	AS2_Variant_04
MW736600	30322	P72_Flanking_Primer_AS1	0.1	90.476	2	0	99893	99913	21	1	TRUE	TTGGTGTATGAATTGCCTGCC	TTGGTGTATGAACTACCTGCC	AS1_Variant_01
MW736601	49179 WB	P72_Flanking_Primer_S2	2.77e-08	100	0	0	97691	97714	1	24	TRUE	CTGTATGGAGCTCCCTGAAATAAA	CTGTATGGAGCTCCCTGAAATAAA	P72_Flanking_Primer_S2
MW736601	49179 WB	P72_Flanking_Primer_S1	2.77e-08	100	0	0	97675	97698	1	24	TRUE	GTGAGTGGGAATCTATCTGTATGG	GTGAGTGGGAATCTATCTGTATGG	P72_Flanking_Primer_S1
MW736601	49179 WB	P72_Flanking_Primer_AS2	0.000105	100	0	0	99909	99926	20	3	FALSE	TATTGACACGCTCTTGCT	TATTGACACGCTCTTGCT	AS2_Variant_04
MW736601	49179 WB	P72_Flanking_Primer_AS1	0.1	90.476	2	0	99946	99966	21	1	TRUE	TTGGTGTATGAATTGCCTGCC	TTGGTGTATGAACTACCTGCC	AS1_Variant_01
MW736602	53706	P72_Flanking_Primer_S2	2.77e-08	100	0	0	97696	97719	1	24	TRUE	CTGTATGGAGCTCCCTGAAATAAA	CTGTATGGAGCTCCCTGAAATAAA	P72_Flanking_Primer_S2
MW736602	53706	P72_Flanking_Primer_S1	2.77e-08	100	0	0	97680	97703	1	24	TRUE	GTGAGTGGGAATCTATCTGTATGG	GTGAGTGGGAATCTATCTGTATGG	P72_Flanking_Primer_S1
MW736602	53706	P72_Flanking_Primer_AS2	0.000105	100	0	0	99914	99931	20	3	FALSE	TATTGACACGCTCTTGCT	TATTGACACGCTCTTGCT	AS2_Variant_04
MW736602	53706	P72_Flanking_Primer_AS1	0.1	90.476	2	0	99951	99971	21	1	TRUE	TTGGTGTATGAATTGCCTGCC	TTGGTGTATGAACTACCTGCC	AS1_Variant_01
MW736603	63525 WB	P72_Flanking_Primer_S2	2.77e-08	100	0	0	97631	97654	1	24	TRUE	CTGTATGGAGCTCCCTGAAATAAA	CTGTATGGAGCTCCCTGAAATAAA	P72_Flanking_Primer_S2
MW736603	63525 WB	P72_Flanking_Primer_S1	2.77e-08	100	0	0	97615	97638	1	24	TRUE	GTGAGTGGGAATCTATCTGTATGG	GTGAGTGGGAATCTATCTGTATGG	P72_Flanking_Primer_S1
MW736603	63525 WB	P72_Flanking_Primer_AS2	0.000105	100	0	0	99849	99866	20	3	FALSE	TATTGACACGCTCTTGCT	TATTGACACGCTCTTGCT	AS2_Variant_04
MW736603	63525 WB	P72_Flanking_Primer_AS1	0.1	90.476	2	0	99886	99906	21	1	TRUE	TTGGTGTATGAATTGCCTGCC	TTGGTGTATGAACTACCTGCC	AS1_Variant_01
MW736604	15998	P72_Flanking_Primer_S2	2.77e-08	100	0	0	97644	97667	1	24	TRUE	CTGTATGGAGCTCCCTGAAATAAA	CTGTATGGAGCTCCCTGAAATAAA	P72_Flanking_Primer_S2
MW736604	15998	P72_Flanking_Primer_S1	2.77e-08	100	0	0	97628	97651	1	24	TRUE	GTGAGTGGGAATCTATCTGTATGG	GTGAGTGGGAATCTATCTGTATGG	P72_Flanking_Primer_S1
MW736604	15998	P72_Flanking_Primer_AS2	0.000105	100	0	0	99862	99879	20	3	FALSE	TATTGACACGCTCTTGCT	TATTGACACGCTCTTGCT	AS2_Variant_04
MW736604	15998	P72_Flanking_Primer_AS1	0.1	90.476	2	0	99899	99919	21	1	TRUE	TTGGTGTATGAATTGCCTGCC	TTGGTGTATGAACTACCTGCC	AS1_Variant_01
MW736605	51268	P72_Flanking_Primer_S2	2.77e-08	100	0	0	97641	97664	1	24	TRUE	CTGTATGGAGCTCCCTGAAATAAA	CTGTATGGAGCTCCCTGAAATAAA	P72_Flanking_Primer_S2
MW736605	51268	P72_Flanking_Primer_S1	2.77e-08	100	0	0	97625	97648	1	24	TRUE	GTGAGTGGGAATCTATCTGTATGG	GTGAGTGGGAATCTATCTGTATGG	P72_Flanking_Primer_S1
MW736605	51268	P72_Flanking_Primer_AS2	0.000105	100	0	0	99859	99876	20	3	FALSE	TATTGACACGCTCTTGCT	TATTGACACGCTCTTGCT	AS2_Variant_04
MW736605	51268	P72_Flanking_Primer_AS1	0.1	90.476	2	0	99896	99916	21	1	TRUE	TTGGTGTATGAATTGCCTGCC	TTGGTGTATGAACTACCTGCC	AS1_Variant_01
MW736606	34403	P72_Flanking_Primer_S2	2.77e-08	100	0	0	97644	97667	1	24	TRUE	CTGTATGGAGCTCCCTGAAATAAA	CTGTATGGAGCTCCCTGAAATAAA	P72_Flanking_Primer_S2
MW736606	34403	P72_Flanking_Primer_S1	2.77e-08	100	0	0	97628	97651	1	24	TRUE	GTGAGTGGGAATCTATCTGTATGG	GTGAGTGGGAATCTATCTGTATGG	P72_Flanking_Primer_S1
MW736606	34403	P72_Flanking_Primer_AS2	0.000105	100	0	0	99862	99879	20	3	FALSE	TATTGACACGCTCTTGCT	TATTGACACGCTCTTGCT	AS2_Variant_04
MW736606	34403	P72_Flanking_Primer_AS1	0.1	90.476	2	0	99899	99919	21	1	TRUE	TTGGTGTATGAATTGCCTGCC	TTGGTGTATGAACTACCTGCC	AS1_Variant_01
MW736607	32516	P72_Flanking_Primer_S2	2.77e-08	100	0	0	97641	97664	1	24	TRUE	CTGTATGGAGCTCCCTGAAATAAA	CTGTATGGAGCTCCCTGAAATAAA	P72_Flanking_Primer_S2
MW736607	32516	P72_Flanking_Primer_S1	2.77e-08	100	0	0	97625	97648	1	24	TRUE	GTGAGTGGGAATCTATCTGTATGG	GTGAGTGGGAATCTATCTGTATGG	P72_Flanking_Primer_S1
MW736607	32516	P72_Flanking_Primer_AS2	0.000105	100	0	0	99859	99876	20	3	FALSE	TATTGACACGCTCTTGCT	TATTGACACGCTCTTGCT	AS2_Variant_04
MW736607	32516	P72_Flanking_Primer_AS1	0.1	90.476	2	0	99896	99916	21	1	TRUE	TTGGTGTATGAATTGCCTGCC	TTGGTGTATGAACTACCTGCC	AS1_Variant_01
MW736608	113049 WB	P72_Flanking_Primer_S2	2.77e-08	100	0	0	97642	97665	1	24	TRUE	CTGTATGGAGCTCCCTGAAATAAA	CTGTATGGAGCTCCCTGAAATAAA	P72_Flanking_Primer_S2
MW736608	113049 WB	P72_Flanking_Primer_S1	2.77e-08	100	0	0	97626	97649	1	24	TRUE	GTGAGTGGGAATCTATCTGTATGG	GTGAGTGGGAATCTATCTGTATGG	P72_Flanking_Primer_S1
MW736608	113049 WB	P72_Flanking_Primer_AS2	0.000105	100	0	0	99860	99877	20	3	FALSE	TATTGACACGCTCTTGCT	TATTGACACGCTCTTGCT	AS2_Variant_04
MW736608	113049 WB	P72_Flanking_Primer_AS1	0.1	90.476	2	0	99897	99917	21	1	TRUE	TTGGTGTATGAATTGCCTGCC	TTGGTGTATGAACTACCTGCC	AS1_Variant_01
MW736609	6396 WB	P72_Flanking_Primer_S2	2.77e-08	100	0	0	97644	97667	1	24	TRUE	CTGTATGGAGCTCCCTGAAATAAA	CTGTATGGAGCTCCCTGAAATAAA	P72_Flanking_Primer_S2
MW736609	6396 WB	P72_Flanking_Primer_S1	2.77e-08	100	0	0	97628	97651	1	24	TRUE	GTGAGTGGGAATCTATCTGTATGG	GTGAGTGGGAATCTATCTGTATGG	P72_Flanking_Primer_S1
MW736609	6396 WB	P72_Flanking_Primer_AS2	0.000105	100	0	0	99862	99879	20	3	FALSE	TATTGACACGCTCTTGCT	TATTGACACGCTCTTGCT	AS2_Variant_04
MW736609	6396 WB	P72_Flanking_Primer_AS1	0.1	90.476	2	0	99899	99919	21	1	TRUE	TTGGTGTATGAATTGCCTGCC	TTGGTGTATGAACTACCTGCC	AS1_Variant_01
MW736610	28928	P72_Flanking_Primer_S2	2.77e-08	100	0	0	97631	97654	1	24	TRUE	CTGTATGGAGCTCCCTGAAATAAA	CTGTATGGAGCTCCCTGAAATAAA	P72_Flanking_Primer_S2
MW736610	28928	P72_Flanking_Primer_S1	2.77e-08	100	0	0	97615	97638	1	24	TRUE	GTGAGTGGGAATCTATCTGTATGG	GTGAGTGGGAATCTATCTGTATGG	P72_Flanking_Primer_S1
MW736610	28928	P72_Flanking_Primer_AS2	0.000105	100	0	0	99849	99866	20	3	FALSE	TATTGACACGCTCTTGCT	TATTGACACGCTCTTGCT	AS2_Variant_04
MW736610	28928	P72_Flanking_Primer_AS1	0.1	90.476	2	0	99886	99906	21	1	TRUE	TTGGTGTATGAATTGCCTGCC	TTGGTGTATGAACTACCTGCC	AS1_Variant_01
MW736611	56140	P72_Flanking_Primer_S2	2.77e-08	100	0	0	97642	97665	1	24	TRUE	CTGTATGGAGCTCCCTGAAATAAA	CTGTATGGAGCTCCCTGAAATAAA	P72_Flanking_Primer_S2
MW736611	56140	P72_Flanking_Primer_S1	2.77e-08	100	0	0	97626	97649	1	24	TRUE	GTGAGTGGGAATCTATCTGTATGG	GTGAGTGGGAATCTATCTGTATGG	P72_Flanking_Primer_S1
MW736611	56140	P72_Flanking_Primer_AS2	0.000105	100	0	0	99860	99877	20	3	FALSE	TATTGACACGCTCTTGCT	TATTGACACGCTCTTGCT	AS2_Variant_04
MW736611	56140	P72_Flanking_Primer_AS1	0.1	90.476	2	0	99897	99917	21	1	TRUE	TTGGTGTATGAATTGCCTGCC	TTGGTGTATGAACTACCTGCC	AS1_Variant_01
MW736612	31208	P72_Flanking_Primer_S2	2.77e-08	100	0	0	97598	97621	1	24	TRUE	CTGTATGGAGCTCCCTGAAATAAA	CTGTATGGAGCTCCCTGAAATAAA	P72_Flanking_Primer_S2
MW736612	31208	P72_Flanking_Primer_S1	2.77e-08	100	0	0	97582	97605	1	24	TRUE	GTGAGTGGGAATCTATCTGTATGG	GTGAGTGGGAATCTATCTGTATGG	P72_Flanking_Primer_S1
MW736612	31208	P72_Flanking_Primer_AS2	0.000105	100	0	0	99816	99833	20	3	FALSE	TATTGACACGCTCTTGCT	TATTGACACGCTCTTGCT	AS2_Variant_04
MW736612	31208	P72_Flanking_Primer_AS1	0.1	90.476	2	0	99853	99873	21	1	TRUE	TTGGTGTATGAATTGCCTGCC	TTGGTGTATGAACTACCTGCC	AS1_Variant_01
MW736613	33747 WB	P72_Flanking_Primer_S2	2.77e-08	100	0	0	97641	97664	1	24	TRUE	CTGTATGGAGCTCCCTGAAATAAA	CTGTATGGAGCTCCCTGAAATAAA	P72_Flanking_Primer_S2
MW736613	33747 WB	P72_Flanking_Primer_S1	2.77e-08	100	0	0	97625	97648	1	24	TRUE	GTGAGTGGGAATCTATCTGTATGG	GTGAGTGGGAATCTATCTGTATGG	P72_Flanking_Primer_S1
MW736613	33747 WB	P72_Flanking_Primer_AS2	0.000105	100	0	0	99859	99876	20	3	FALSE	TATTGACACGCTCTTGCT	TATTGACACGCTCTTGCT	AS2_Variant_04
MW736613	33747 WB	P72_Flanking_Primer_AS1	0.1	90.476	2	0	99896	99916	21	1	TRUE	TTGGTGTATGAATTGCCTGCC	TTGGTGTATGAACTACCTGCC	AS1_Variant_01
MW788405	1537 WB	P72_Flanking_Primer_S2	2.77e-08	100	0	0	97593	97616	1	24	TRUE	CTGTATGGAGCTCCCTGAAATAAA	CTGTATGGAGCTCCCTGAAATAAA	P72_Flanking_Primer_S2
MW788405	1537 WB	P72_Flanking_Primer_S1	2.77e-08	100	0	0	97577	97600	1	24	TRUE	GTGAGTGGGAATCTATCTGTATGG	GTGAGTGGGAATCTATCTGTATGG	P72_Flanking_Primer_S1
MW788405	1537 WB	P72_Flanking_Primer_AS2	0.000105	100	0	0	99811	99828	20	3	FALSE	TATTGACACGCTCTTGCT	TATTGACACGCTCTTGCT	AS2_Variant_04
MW788405	1537 WB	P72_Flanking_Primer_AS1	0.1	90.476	2	0	99848	99868	21	1	TRUE	TTGGTGTATGAATTGCCTGCC	TTGGTGTATGAACTACCTGCC	AS1_Variant_01
MW788406	22943_2008	P72_Flanking_Primer_S2	2.77e-08	100	0	0	97628	97651	1	24	TRUE	CTGTATGGAGCTCCCTGAAATAAA	CTGTATGGAGCTCCCTGAAATAAA	P72_Flanking_Primer_S2
MW788406	22943_2008	P72_Flanking_Primer_S1	2.77e-08	100	0	0	97612	97635	1	24	TRUE	GTGAGTGGGAATCTATCTGTATGG	GTGAGTGGGAATCTATCTGTATGG	P72_Flanking_Primer_S1
MW788406	22943_2008	P72_Flanking_Primer_AS2	0.000105	100	0	0	99846	99863	20	3	FALSE	TATTGACACGCTCTTGCT	TATTGACACGCTCTTGCT	AS2_Variant_04
MW788406	22943_2008	P72_Flanking_Primer_AS1	0.1	90.476	2	0	99883	99903	21	1	TRUE	TTGGTGTATGAATTGCCTGCC	TTGGTGTATGAACTACCTGCC	AS1_Variant_01
MW788407	31479_2005	P72_Flanking_Primer_S2	2.77e-08	100	0	0	97587	97610	1	24	TRUE	CTGTATGGAGCTCCCTGAAATAAA	CTGTATGGAGCTCCCTGAAATAAA	P72_Flanking_Primer_S2
MW788407	31479_2005	P72_Flanking_Primer_S1	2.77e-08	100	0	0	97571	97594	1	24	TRUE	GTGAGTGGGAATCTATCTGTATGG	GTGAGTGGGAATCTATCTGTATGG	P72_Flanking_Primer_S1
MW788407	31479_2005	P72_Flanking_Primer_AS2	0.000105	100	0	0	99805	99822	20	3	FALSE	TATTGACACGCTCTTGCT	TATTGACACGCTCTTGCT	AS2_Variant_04
MW788407	31479_2005	P72_Flanking_Primer_AS1	0.1	90.476	2	0	99842	99862	21	1	TRUE	TTGGTGTATGAATTGCCTGCC	TTGGTGTATGAACTACCTGCC	AS1_Variant_01
MW788408	35479_2014	P72_Flanking_Primer_S2	2.77e-08	100	0	0	97494	97517	1	24	TRUE	CTGTATGGAGCTCCCTGAAATAAA	CTGTATGGAGCTCCCTGAAATAAA	P72_Flanking_Primer_S2
MW788408	35479_2014	P72_Flanking_Primer_S1	2.77e-08	100	0	0	97478	97501	1	24	TRUE	GTGAGTGGGAATCTATCTGTATGG	GTGAGTGGGAATCTATCTGTATGG	P72_Flanking_Primer_S1
MW788408	35479_2014	P72_Flanking_Primer_AS2	0.000105	100	0	0	99712	99729	20	3	FALSE	TATTGACACGCTCTTGCT	TATTGACACGCTCTTGCT	AS2_Variant_04
MW788408	35479_2014	P72_Flanking_Primer_AS1	0.1	90.476	2	0	99749	99769	21	1	TRUE	TTGGTGTATGAATTGCCTGCC	TTGGTGTATGAACTACCTGCC	AS1_Variant_01
MW788409	SS_1981	P72_Flanking_Primer_S2	2.77e-08	100	0	0	97739	97762	1	24	TRUE	CTGTATGGAGCTCCCTGAAATAAA	CTGTATGGAGCTCCCTGAAATAAA	P72_Flanking_Primer_S2
MW788409	SS_1981	P72_Flanking_Primer_S1	2.77e-08	100	0	0	97723	97746	1	24	TRUE	GTGAGTGGGAATCTATCTGTATGG	GTGAGTGGGAATCTATCTGTATGG	P72_Flanking_Primer_S1
MW788409	SS_1981	P72_Flanking_Primer_AS2	0.000105	100	0	0	99957	99974	20	3	FALSE	TATTGACACGCTCTTGCT	TATTGACACGCTCTTGCT	AS2_Variant_04
MW788409	SS_1981	P72_Flanking_Primer_AS1	0.1	90.476	2	0	99994	100014	21	1	TRUE	TTGGTGTATGAATTGCCTGCC	TTGGTGTATGAACTACCTGCC	AS1_Variant_01
MW788410	25185_2008	P72_Flanking_Primer_S2	2.77e-08	100	0	0	97588	97611	1	24	TRUE	CTGTATGGAGCTCCCTGAAATAAA	CTGTATGGAGCTCCCTGAAATAAA	P72_Flanking_Primer_S2
MW788410	25185_2008	P72_Flanking_Primer_S1	2.77e-08	100	0	0	97572	97595	1	24	TRUE	GTGAGTGGGAATCTATCTGTATGG	GTGAGTGGGAATCTATCTGTATGG	P72_Flanking_Primer_S1
MW788410	25185_2008	P72_Flanking_Primer_AS2	0.000105	100	0	0	99806	99823	20	3	FALSE	TATTGACACGCTCTTGCT	TATTGACACGCTCTTGCT	AS2_Variant_04
MW788410	25185_2008	P72_Flanking_Primer_AS1	0.1	90.476	2	0	99843	99863	21	1	TRUE	TTGGTGTATGAATTGCCTGCC	TTGGTGTATGAACTACCTGCC	AS1_Variant_01
MW788411	24225_2002	P72_Flanking_Primer_S2	2.76e-08	100	0	0	97339	97362	1	24	TRUE	CTGTATGGAGCTCCCTGAAATAAA	CTGTATGGAGCTCCCTGAAATAAA	P72_Flanking_Primer_S2
MW788411	24225_2002	P72_Flanking_Primer_S1	2.76e-08	100	0	0	97323	97346	1	24	TRUE	GTGAGTGGGAATCTATCTGTATGG	GTGAGTGGGAATCTATCTGTATGG	P72_Flanking_Primer_S1
MW788411	24225_2002	P72_Flanking_Primer_AS2	0.000105	100	0	0	99557	99574	20	3	FALSE	TATTGACACGCTCTTGCT	TATTGACACGCTCTTGCT	AS2_Variant_04
MW788411	24225_2002	P72_Flanking_Primer_AS1	0.1	90.476	2	0	99594	99614	21	1	TRUE	TTGGTGTATGAATTGCCTGCC	TTGGTGTATGAACTACCTGCC	AS1_Variant_01
MW800838	Or_1984	P72_Flanking_Primer_S2	2.77e-08	100	0	0	97812	97835	1	24	TRUE	CTGTATGGAGCTCCCTGAAATAAA	CTGTATGGAGCTCCCTGAAATAAA	P72_Flanking_Primer_S2
MW800838	Or_1984	P72_Flanking_Primer_S1	2.77e-08	100	0	0	97796	97819	1	24	TRUE	GTGAGTGGGAATCTATCTGTATGG	GTGAGTGGGAATCTATCTGTATGG	P72_Flanking_Primer_S1
MW800838	Or_1984	P72_Flanking_Primer_AS2	0.000105	100	0	0	100030	100047	20	3	FALSE	TATTGACACGCTCTTGCT	TATTGACACGCTCTTGCT	AS2_Variant_04
MW800838	Or_1984	P72_Flanking_Primer_AS1	0.1	90.476	2	0	100067	100087	21	1	TRUE	TTGGTGTATGAATTGCCTGCC	TTGGTGTATGAACTACCTGCC	AS1_Variant_01
MW856067	BUR/18/Rutana	P72_Flanking_Primer_S1	2.68e-08	100	0	0	91552	91575	1	24	TRUE	GTGAGTGGGAATCTATCTGTATGG	GTGAGTGGGAATCTATCTGTATGG	P72_Flanking_Primer_S1
MW856067	BUR/18/Rutana	P72_Flanking_Primer_S2	6.54e-06	95.833	1	0	91568	91591	1	24	TRUE	CTGTATGGAGCTTCCTGAAATAAA	CTGTATGGAGCTCCCTGAAATAAA	S2_Variant_01
MW856067	BUR/18/Rutana	P72_Flanking_Primer_AS1	0.000403	95.238	1	0	93798	93818	21	1	TRUE	TTGGTGTACGAACTACCTGCC	TTGGTGTATGAACTACCTGCC	AS1_Variant_02
MW856067	BUR/18/Rutana	P72_Flanking_Primer_AS2	0.098	94.118	1	0	93762	93778	19	3	FALSE	ATTGACACGCTTTTGCT	ATTGACACGCTCTTGCT	AS2_Variant_05
MW856068	MAL/19/Karonga	P72_Flanking_Primer_S2	2.79e-08	100	0	0	99712	99735	1	24	TRUE	CTGTATGGAGCTCCCTGAAATAAA	CTGTATGGAGCTCCCTGAAATAAA	P72_Flanking_Primer_S2
MW856068	MAL/19/Karonga	P72_Flanking_Primer_S1	2.79e-08	100	0	0	99696	99719	1	24	TRUE	GTGAGTGGGAATCTATCTGTATGG	GTGAGTGGGAATCTATCTGTATGG	P72_Flanking_Primer_S1
MW856068	MAL/19/Karonga	P72_Flanking_Primer_AS1	1.72e-06	100	0	0	101966	101986	21	1	TRUE	TTGGTGTATGAACTACCTGCC	TTGGTGTATGAACTACCTGCC	P72_Flanking_Primer_AS1 (Reverse Complement)
MW856068	MAL/19/Karonga	P72_Flanking_Primer_AS2	6.81e-06	100	0	0	101929	101948	20	1	FALSE	TATTGACACGCTCTTGCTGG	TATTGACACGCTCTTGCTGG	P72_Flanking_Primer_AS2 (Reverse Compliment)
MZ202520	K49	P72_Flanking_Primer_S2	2.89e-08	100	0	0	103238	103261	1	24	TRUE	CTGTATGGAGCTCCCTGAAATAAA	CTGTATGGAGCTCCCTGAAATAAA	P72_Flanking_Primer_S2
MZ202520	K49	P72_Flanking_Primer_S1	2.89e-08	100	0	0	103222	103245	1	24	TRUE	GTGAGTGGGAATCTATCTGTATGG	GTGAGTGGGAATCTATCTGTATGG	P72_Flanking_Primer_S1
MZ202520	K49	P72_Flanking_Primer_AS2	0.00011	100	0	0	105456	105473	20	3	FALSE	TATTGACACGCTCTTGCT	TATTGACACGCTCTTGCT	AS2_Variant_04
MZ202520	K49	P72_Flanking_Primer_AS1	0.11	90.476	2	0	105493	105513	21	1	TRUE	TTGGTGTATGAATTGCCTGCC	TTGGTGTATGAACTACCTGCC	AS1_Variant_01
MZ325862	ASFV/Zabaykali/WB-5314/2020	P72_Flanking_Primer_S2	2.88e-08	100	0	0	103309	103332	1	24	TRUE	CTGTATGGAGCTCCCTGAAATAAA	CTGTATGGAGCTCCCTGAAATAAA	P72_Flanking_Primer_S2
MZ325862	ASFV/Zabaykali/WB-5314/2020	P72_Flanking_Primer_S1	2.88e-08	100	0	0	103293	103316	1	24	TRUE	GTGAGTGGGAATCTATCTGTATGG	GTGAGTGGGAATCTATCTGTATGG	P72_Flanking_Primer_S1
MZ325862	ASFV/Zabaykali/WB-5314/2020	P72_Flanking_Primer_AS1	1.78e-06	100	0	0	105563	105583	21	1	TRUE	TTGGTGTATGAACTACCTGCC	TTGGTGTATGAACTACCTGCC	P72_Flanking_Primer_AS1 (Reverse Complement)
MZ325862	ASFV/Zabaykali/WB-5314/2020	P72_Flanking_Primer_AS2	7.03e-06	100	0	0	105526	105545	20	1	FALSE	TATTGACACGCTCTTGCTGG	TATTGACACGCTCTTGCTGG	P72_Flanking_Primer_AS2 (Reverse Compliment)
MZ614662	CADC_HN09	P72_Flanking_Primer_S2	2.9e-08	100	0	0	104176	104199	1	24	TRUE	CTGTATGGAGCTCCCTGAAATAAA	CTGTATGGAGCTCCCTGAAATAAA	P72_Flanking_Primer_S2
MZ614662	CADC_HN09	P72_Flanking_Primer_S1	2.9e-08	100	0	0	104160	104183	1	24	TRUE	GTGAGTGGGAATCTATCTGTATGG	GTGAGTGGGAATCTATCTGTATGG	P72_Flanking_Primer_S1
MZ614662	CADC_HN09	P72_Flanking_Primer_AS1	1.79e-06	100	0	0	106430	106450	21	1	TRUE	TTGGTGTATGAACTACCTGCC	TTGGTGTATGAACTACCTGCC	P72_Flanking_Primer_AS1 (Reverse Complement)
MZ614662	CADC_HN09	P72_Flanking_Primer_AS2	7.06e-06	100	0	0	106393	106412	20	1	FALSE	TATTGACACGCTCTTGCTGG	TATTGACACGCTCTTGCTGG	P72_Flanking_Primer_AS2 (Reverse Compliment)
MZ945536	Pig/HeN/ZZ-P1/2021	P72_Flanking_Primer_S2	2.61e-08	100	0	0	88524	88547	1	24	TRUE	CTGTATGGAGCTCCCTGAAATAAA	CTGTATGGAGCTCCCTGAAATAAA	P72_Flanking_Primer_S2
MZ945536	Pig/HeN/ZZ-P1/2021	P72_Flanking_Primer_S1	2.61e-08	100	0	0	88508	88531	1	24	TRUE	GTGAGTGGGAATCTATCTGTATGG	GTGAGTGGGAATCTATCTGTATGG	P72_Flanking_Primer_S1
MZ945536	Pig/HeN/ZZ-P1/2021	P72_Flanking_Primer_AS2	9.93e-05	100	0	0	90743	90760	20	3	FALSE	TATTGACACGCTCTTGCT	TATTGACACGCTCTTGCT	AS2_Variant_04
MZ945536	Pig/HeN/ZZ-P1/2021	P72_Flanking_Primer_AS1	0.096	90.476	2	0	90780	90800	21	1	TRUE	TTGGTGTATGAATTGCCTGCC	TTGGTGTATGAACTACCTGCC	AS1_Variant_01
MZ945537	Pig/SD/DY-I/2021	P72_Flanking_Primer_S2	2.62e-08	100	0	0	89251	89274	1	24	TRUE	CTGTATGGAGCTCCCTGAAATAAA	CTGTATGGAGCTCCCTGAAATAAA	P72_Flanking_Primer_S2
MZ945537	Pig/SD/DY-I/2021	P72_Flanking_Primer_S1	2.62e-08	100	0	0	89235	89258	1	24	TRUE	GTGAGTGGGAATCTATCTGTATGG	GTGAGTGGGAATCTATCTGTATGG	P72_Flanking_Primer_S1
MZ945537	Pig/SD/DY-I/2021	P72_Flanking_Primer_AS2	9.98e-05	100	0	0	91470	91487	20	3	FALSE	TATTGACACGCTCTTGCT	TATTGACACGCTCTTGCT	AS2_Variant_04
MZ945537	Pig/SD/DY-I/2021	P72_Flanking_Primer_AS1	0.096	90.476	2	0	91507	91527	21	1	TRUE	TTGGTGTATGAATTGCCTGCC	TTGGTGTATGAACTACCTGCC	AS1_Variant_01
NC_001659	BA71V	P72_Flanking_Primer_S2	2.59e-08	100	0	0	86628	86651	1	24	TRUE	CTGTATGGAGCTCCCTGAAATAAA	CTGTATGGAGCTCCCTGAAATAAA	P72_Flanking_Primer_S2
NC_001659	BA71V	P72_Flanking_Primer_S1	2.59e-08	100	0	0	86612	86635	1	24	TRUE	GTGAGTGGGAATCTATCTGTATGG	GTGAGTGGGAATCTATCTGTATGG	P72_Flanking_Primer_S1
NC_001659	BA71V	P72_Flanking_Primer_AS2	9.86e-05	100	0	0	88847	88864	20	3	FALSE	TATTGACACGCTCTTGCT	TATTGACACGCTCTTGCT	AS2_Variant_04
NC_001659	BA71V	P72_Flanking_Primer_AS1	0.095	90.476	2	0	88884	88904	21	1	TRUE	TTGGTGTATGAATTGCCTGCC	TTGGTGTATGAACTACCTGCC	AS1_Variant_01
NC_044941	L60	P72_Flanking_Primer_S2	2.78e-08	100	0	0	98164	98187	1	24	TRUE	CTGTATGGAGCTCCCTGAAATAAA	CTGTATGGAGCTCCCTGAAATAAA	P72_Flanking_Primer_S2
NC_044941	L60	P72_Flanking_Primer_S1	2.78e-08	100	0	0	98148	98171	1	24	TRUE	GTGAGTGGGAATCTATCTGTATGG	GTGAGTGGGAATCTATCTGTATGG	P72_Flanking_Primer_S1
NC_044941	L60	P72_Flanking_Primer_AS2	0.000106	100	0	0	100382	100399	20	3	FALSE	TATTGACACGCTCTTGCT	TATTGACACGCTCTTGCT	AS2_Variant_04
NC_044941	L60	P72_Flanking_Primer_AS1	0.1	90.476	2	0	100419	100439	21	1	TRUE	TTGGTGTATGAATTGCCTGCC	TTGGTGTATGAACTACCTGCC	AS1_Variant_01
NC_044942	BA71	P72_Flanking_Primer_S2	2.75e-08	100	0	0	94754	94777	1	24	TRUE	CTGTATGGAGCTCCCTGAAATAAA	CTGTATGGAGCTCCCTGAAATAAA	P72_Flanking_Primer_S2
NC_044942	BA71	P72_Flanking_Primer_S1	2.75e-08	100	0	0	94738	94761	1	24	TRUE	GTGAGTGGGAATCTATCTGTATGG	GTGAGTGGGAATCTATCTGTATGG	P72_Flanking_Primer_S1
NC_044942	BA71	P72_Flanking_Primer_AS2	0.000105	100	0	0	96973	96990	20	3	FALSE	TATTGACACGCTCTTGCT	TATTGACACGCTCTTGCT	AS2_Variant_04
NC_044942	BA71	P72_Flanking_Primer_AS1	0.1	90.476	2	0	97010	97030	21	1	TRUE	TTGGTGTATGAATTGCCTGCC	TTGGTGTATGAACTACCTGCC	AS1_Variant_01
NC_044943	NHV	P72_Flanking_Primer_S2	2.62e-08	100	0	0	89345	89368	1	24	TRUE	CTGTATGGAGCTCCCTGAAATAAA	CTGTATGGAGCTCCCTGAAATAAA	P72_Flanking_Primer_S2
NC_044943	NHV	P72_Flanking_Primer_S1	2.62e-08	100	0	0	89329	89352	1	24	TRUE	GTGAGTGGGAATCTATCTGTATGG	GTGAGTGGGAATCTATCTGTATGG	P72_Flanking_Primer_S1
NC_044943	NHV	P72_Flanking_Primer_AS2	9.98e-05	100	0	0	91564	91581	20	3	FALSE	TATTGACACGCTCTTGCT	TATTGACACGCTCTTGCT	AS2_Variant_04
NC_044943	NHV	P72_Flanking_Primer_AS1	0.096	90.476	2	0	91601	91621	21	1	TRUE	TTGGTGTATGAATTGCCTGCC	TTGGTGTATGAACTACCTGCC	AS1_Variant_01
NC_044944	Kenya 1950	P72_Flanking_Primer_S1	2.95e-08	100	0	0	107266	107289	1	24	TRUE	GTGAGTGGGAATCTATCTGTATGG	GTGAGTGGGAATCTATCTGTATGG	P72_Flanking_Primer_S1
NC_044944	Kenya 1950	P72_Flanking_Primer_S2	7.2e-06	95.833	1	0	107282	107305	1	24	TRUE	CTGTATGGAGCTTCCTGAAATAAA	CTGTATGGAGCTCCCTGAAATAAA	S2_Variant_01
NC_044944	Kenya 1950	P72_Flanking_Primer_AS1	0.000444	95.238	1	0	109512	109532	21	1	TRUE	TTGGTGTACGAACTACCTGCC	TTGGTGTATGAACTACCTGCC	AS1_Variant_02
NC_044944	Kenya 1950	P72_Flanking_Primer_AS2	0.11	94.118	1	0	109476	109492	19	3	FALSE	ATTGACACGCTTTTGCT	ATTGACACGCTCTTGCT	AS2_Variant_05
NC_044945	Ken05/Tk1	P72_Flanking_Primer_S1	2.91e-08	100	0	0	104381	104404	1	24	TRUE	GTGAGTGGGAATCTATCTGTATGG	GTGAGTGGGAATCTATCTGTATGG	P72_Flanking_Primer_S1
NC_044945	Ken05/Tk1	P72_Flanking_Primer_S2	7.1e-06	95.833	1	0	104397	104420	1	24	TRUE	CTGTATGGAGCTTCCTGAAATAAA	CTGTATGGAGCTCCCTGAAATAAA	S2_Variant_01
NC_044945	Ken05/Tk1	P72_Flanking_Primer_AS1	0.000438	95.238	1	0	106627	106647	21	1	TRUE	TTGGTGTACGAACTACCTGCC	TTGGTGTATGAACTACCTGCC	AS1_Variant_02
NC_044945	Ken05/Tk1	P72_Flanking_Primer_AS2	0.11	94.118	1	0	106591	106607	19	3	FALSE	ATTGACACGCTTTTGCT	ATTGACACGCTCTTGCT	AS2_Variant_05
NC_044946	Ken06.Bus	P72_Flanking_Primer_S1	2.81e-08	100	0	0	100302	100325	1	24	TRUE	GTGAGTGGGAATCTATCTGTATGG	GTGAGTGGGAATCTATCTGTATGG	P72_Flanking_Primer_S1
NC_044946	Ken06.Bus	P72_Flanking_Primer_S2	6.85e-06	95.833	1	0	100318	100341	1	24	TRUE	CTGTATGGAGCTTCCTGAAATAAA	CTGTATGGAGCTCCCTGAAATAAA	S2_Variant_01
NC_044946	Ken06.Bus	P72_Flanking_Primer_AS1	0.000422	95.238	1	0	102543	102563	21	1	TRUE	TTGGTGTACGAACTACCTGCC	TTGGTGTATGAACTACCTGCC	AS1_Variant_02
NC_044946	Ken06.Bus	P72_Flanking_Primer_AS2	0.002	95	1	0	102506	102525	20	1	FALSE	TATTGACACGCTTTTGCTGG	TATTGACACGCTCTTGCTGG	AS2_Variant_02
NC_044947	26544/OG10	P72_Flanking_Primer_S2	2.79e-08	100	0	0	97820	97843	1	24	TRUE	CTGTATGGAGCTCCCTGAAATAAA	CTGTATGGAGCTCCCTGAAATAAA	P72_Flanking_Primer_S2
NC_044947	26544/OG10	P72_Flanking_Primer_S1	2.79e-08	100	0	0	97804	97827	1	24	TRUE	GTGAGTGGGAATCTATCTGTATGG	GTGAGTGGGAATCTATCTGTATGG	P72_Flanking_Primer_S1
NC_044947	26544/OG10	P72_Flanking_Primer_AS2	0.000106	100	0	0	100038	100055	20	3	FALSE	TATTGACACGCTCTTGCT	TATTGACACGCTCTTGCT	AS2_Variant_04
NC_044947	26544/OG10	P72_Flanking_Primer_AS1	0.1	90.476	2	0	100075	100095	21	1	TRUE	TTGGTGTATGAATTGCCTGCC	TTGGTGTATGAACTACCTGCC	AS1_Variant_01
NC_044948	Odintsovo_02/14	P72_Flanking_Primer_S2	2.88e-08	100	0	0	103414	103437	1	24	TRUE	CTGTATGGAGCTCCCTGAAATAAA	CTGTATGGAGCTCCCTGAAATAAA	P72_Flanking_Primer_S2
NC_044948	Odintsovo_02/14	P72_Flanking_Primer_S1	2.88e-08	100	0	0	103398	103421	1	24	TRUE	GTGAGTGGGAATCTATCTGTATGG	GTGAGTGGGAATCTATCTGTATGG	P72_Flanking_Primer_S1
NC_044948	Odintsovo_02/14	P72_Flanking_Primer_AS1	1.78e-06	100	0	0	105666	105686	21	1	TRUE	TTGGTGTATGAACTACCTGCC	TTGGTGTATGAACTACCTGCC	P72_Flanking_Primer_AS1 (Reverse Complement)
NC_044948	Odintsovo_02/14	P72_Flanking_Primer_AS2	7.03e-06	100	0	0	105630	105649	20	1	FALSE	TATTGACACGCTCTTGCTGG	TATTGACACGCTCTTGCTGG	P72_Flanking_Primer_AS2 (Reverse Compliment)
NC_044949	Warthog	P72_Flanking_Primer_S1	2.84e-08	100	0	0	100104	100127	1	24	TRUE	GTGAGTGGGAATCTATCTGTATGG	GTGAGTGGGAATCTATCTGTATGG	P72_Flanking_Primer_S1
NC_044949	Warthog	P72_Flanking_Primer_AS1	1.75e-06	100	0	0	102369	102389	21	1	TRUE	TTGGTGTATGAACTACCTGCC	TTGGTGTATGAACTACCTGCC	P72_Flanking_Primer_AS1 (Reverse Complement)
NC_044949	Warthog	P72_Flanking_Primer_S2	6.93e-06	95.833	1	0	100120	100143	1	24	TRUE	CTGTATGGAGCTTCCTGAAATAAA	CTGTATGGAGCTCCCTGAAATAAA	S2_Variant_01
NC_044949	Warthog	P72_Flanking_Primer_AS2	6.93e-06	100	0	0	102332	102351	20	1	FALSE	TATTGACACGCTCTTGCTGG	TATTGACACGCTCTTGCTGG	P72_Flanking_Primer_AS2 (Reverse Compliment)
NC_044950	Warmbaths	P72_Flanking_Primer_S1	2.91e-08	100	0	0	103358	103381	1	24	TRUE	GTGAGTGGGAATCTATCTGTATGG	GTGAGTGGGAATCTATCTGTATGG	P72_Flanking_Primer_S1
NC_044950	Warmbaths	P72_Flanking_Primer_AS1	1.79e-06	100	0	0	105643	105663	21	1	TRUE	TTGGTGTATGAACTACCTGCC	TTGGTGTATGAACTACCTGCC	P72_Flanking_Primer_AS1 (Reverse Complement)
NC_044950	Warmbaths	P72_Flanking_Primer_S2	7.09e-06	95.833	1	0	103374	103397	1	24	TRUE	CTGTATGGAGCTTCCTGAAATAAA	CTGTATGGAGCTCCCTGAAATAAA	S2_Variant_01
NC_044950	Warmbaths	P72_Flanking_Primer_AS2	7.09e-06	100	0	0	105606	105625	20	1	FALSE	TATTGACACGCTCTTGCTGG	TATTGACACGCTCTTGCTGG	P72_Flanking_Primer_AS2 (Reverse Compliment)
NC_044951	Tengani 62	P72_Flanking_Primer_S1	2.83e-08	100	0	0	98682	98705	1	24	TRUE	GTGAGTGGGAATCTATCTGTATGG	GTGAGTGGGAATCTATCTGTATGG	P72_Flanking_Primer_S1
NC_044951	Tengani 62	P72_Flanking_Primer_AS1	1.75e-06	100	0	0	100948	100968	21	1	TRUE	TTGGTGTATGAACTACCTGCC	TTGGTGTATGAACTACCTGCC	P72_Flanking_Primer_AS1 (Reverse Complement)
NC_044951	Tengani 62	P72_Flanking_Primer_S2	6.9e-06	95.833	1	0	98698	98721	1	24	TRUE	CTGTATGGAGCTTCCTGAAATAAA	CTGTATGGAGCTCCCTGAAATAAA	S2_Variant_01
NC_044951	Tengani 62	P72_Flanking_Primer_AS2	6.9e-06	100	0	0	100911	100930	20	1	FALSE	TATTGACACGCTCTTGCTGG	TATTGACACGCTCTTGCTGG	P72_Flanking_Primer_AS2 (Reverse Compliment)
NC_044952	Pretorisuskop/96/4	P72_Flanking_Primer_S1	2.9e-08	100	0	0	104354	104377	1	24	TRUE	GTGAGTGGGAATCTATCTGTATGG	GTGAGTGGGAATCTATCTGTATGG	P72_Flanking_Primer_S1
NC_044952	Pretorisuskop/96/4	P72_Flanking_Primer_AS1	1.79e-06	100	0	0	106615	106635	21	1	TRUE	TTGGTGTATGAACTACCTGCC	TTGGTGTATGAACTACCTGCC	P72_Flanking_Primer_AS1 (Reverse Complement)
NC_044952	Pretorisuskop/96/4	P72_Flanking_Primer_S2	7.07e-06	95.833	1	0	104370	104393	1	24	TRUE	CTGTATGGAGCTTCCTGAAATAAA	CTGTATGGAGCTCCCTGAAATAAA	S2_Variant_01
NC_044952	Pretorisuskop/96/4	P72_Flanking_Primer_AS2	7.07e-06	100	0	0	106578	106597	20	1	FALSE	TATTGACACGCTCTTGCTGG	TATTGACACGCTCTTGCTGG	P72_Flanking_Primer_AS2 (Reverse Compliment)
NC_044954	Malawi Lil-20/1 (1983)	P72_Flanking_Primer_S1	2.86e-08	100	0	0	101782	101805	1	24	TRUE	GTGAGTGGGAATCTATCTGTATGG	GTGAGTGGGAATCTATCTGTATGG	P72_Flanking_Primer_S1
NC_044954	Malawi Lil-20/1 (1983)	P72_Flanking_Primer_S2	6.97e-06	95.833	1	0	101798	101821	1	24	TRUE	CTGTATGGAGCTTCCTGAAATAAA	CTGTATGGAGCTCCCTGAAATAAA	S2_Variant_01
NC_044954	Malawi Lil-20/1 (1983)	P72_Flanking_Primer_AS1	0.00043	95.238	1	0	104048	104068	21	1	TRUE	TTGGTGCATGAACTACCTGCC	TTGGTGTATGAACTACCTGCC	AS1_Variant_03
NC_044954	Malawi Lil-20/1 (1983)	P72_Flanking_Primer_AS2	0.002	95	1	0	104011	104030	20	1	FALSE	TATTGACACGCTGTTGCTGG	TATTGACACGCTCTTGCTGG	AS2_Variant_01
NC_044955	47/Ss/2008	P72_Flanking_Primer_S2	2.81e-08	100	0	0	99084	99107	1	24	TRUE	CTGTATGGAGCTCCCTGAAATAAA	CTGTATGGAGCTCCCTGAAATAAA	P72_Flanking_Primer_S2
NC_044955	47/Ss/2008	P72_Flanking_Primer_S1	2.81e-08	100	0	0	99068	99091	1	24	TRUE	GTGAGTGGGAATCTATCTGTATGG	GTGAGTGGGAATCTATCTGTATGG	P72_Flanking_Primer_S1
NC_044955	47/Ss/2008	P72_Flanking_Primer_AS2	0.000107	100	0	0	101302	101319	20	3	FALSE	TATTGACACGCTCTTGCT	TATTGACACGCTCTTGCT	AS2_Variant_04
NC_044955	47/Ss/2008	P72_Flanking_Primer_AS1	0.1	90.476	2	0	101339	101359	21	1	TRUE	TTGGTGTATGAATTGCCTGCC	TTGGTGTATGAACTACCTGCC	AS1_Variant_01
NC_044956	Benin 97/1	P72_Flanking_Primer_S2	2.78e-08	100	0	0	98062	98085	1	24	TRUE	CTGTATGGAGCTCCCTGAAATAAA	CTGTATGGAGCTCCCTGAAATAAA	P72_Flanking_Primer_S2
NC_044956	Benin 97/1	P72_Flanking_Primer_S1	2.78e-08	100	0	0	98046	98069	1	24	TRUE	GTGAGTGGGAATCTATCTGTATGG	GTGAGTGGGAATCTATCTGTATGG	P72_Flanking_Primer_S1
NC_044956	Benin 97/1	P72_Flanking_Primer_AS2	0.000106	100	0	0	100280	100297	20	3	FALSE	TATTGACACGCTCTTGCT	TATTGACACGCTCTTGCT	AS2_Variant_04
NC_044956	Benin 97/1	P72_Flanking_Primer_AS1	0.1	90.476	2	0	100317	100337	21	1	TRUE	TTGGTGTATGAATTGCCTGCC	TTGGTGTATGAACTACCTGCC	AS1_Variant_01
NC_044957	OURT 88/3	P72_Flanking_Primer_S2	2.62e-08	100	0	0	89010	89033	1	24	TRUE	CTGTATGGAGCTCCCTGAAATAAA	CTGTATGGAGCTCCCTGAAATAAA	P72_Flanking_Primer_S2
NC_044957	OURT 88/3	P72_Flanking_Primer_S1	2.62e-08	100	0	0	88994	89017	1	24	TRUE	GTGAGTGGGAATCTATCTGTATGG	GTGAGTGGGAATCTATCTGTATGG	P72_Flanking_Primer_S1
NC_044957	OURT 88/3	P72_Flanking_Primer_AS2	9.96e-05	100	0	0	91229	91246	20	3	FALSE	TATTGACACGCTCTTGCT	TATTGACACGCTCTTGCT	AS2_Variant_04
NC_044957	OURT 88/3	P72_Flanking_Primer_AS1	0.096	90.476	2	0	91266	91286	21	1	TRUE	TTGGTGTATGAATTGCCTGCC	TTGGTGTATGAACTACCTGCC	AS1_Variant_01
NC_044958	E75	P72_Flanking_Primer_S2	2.76e-08	100	0	0	97230	97253	1	24	TRUE	CTGTATGGAGCTCCCTGAAATAAA	CTGTATGGAGCTCCCTGAAATAAA	P72_Flanking_Primer_S2
NC_044958	E75	P72_Flanking_Primer_S1	2.76e-08	100	0	0	97214	97237	1	24	TRUE	GTGAGTGGGAATCTATCTGTATGG	GTGAGTGGGAATCTATCTGTATGG	P72_Flanking_Primer_S1
NC_044958	E75	P72_Flanking_Primer_AS2	0.000105	100	0	0	99448	99465	20	3	FALSE	TATTGACACGCTCTTGCT	TATTGACACGCTCTTGCT	AS2_Variant_04
NC_044958	E75	P72_Flanking_Primer_AS1	0.1	90.476	2	0	99485	99505	21	1	TRUE	TTGGTGTATGAATTGCCTGCC	TTGGTGTATGAACTACCTGCC	AS1_Variant_01
NC_044959	ASFV Georgia 2007/1	P72_Flanking_Primer_S2	2.9e-08	100	0	0	104414	104437	1	24	TRUE	CTGTATGGAGCTCCCTGAAATAAA	CTGTATGGAGCTCCCTGAAATAAA	P72_Flanking_Primer_S2
NC_044959	ASFV Georgia 2007/1	P72_Flanking_Primer_S1	2.9e-08	100	0	0	104398	104421	1	24	TRUE	GTGAGTGGGAATCTATCTGTATGG	GTGAGTGGGAATCTATCTGTATGG	P72_Flanking_Primer_S1
NC_044959	ASFV Georgia 2007/1	P72_Flanking_Primer_AS1	1.79e-06	100	0	0	106668	106688	21	1	TRUE	TTGGTGTATGAACTACCTGCC	TTGGTGTATGAACTACCTGCC	P72_Flanking_Primer_AS1 (Reverse Complement)
NC_044959	ASFV Georgia 2007/1	P72_Flanking_Primer_AS2	7.08e-06	100	0	0	106631	106650	20	1	FALSE	TATTGACACGCTCTTGCTGG	TATTGACACGCTCTTGCTGG	P72_Flanking_Primer_AS2 (Reverse Compliment)
OF448913	AFRICAN SWINE FEVER VACCINE	P72_Flanking_Primer_S2	2.83e-08	100	0	0	101284	101307	1	24	TRUE	CTGTATGGAGCTCCCTGAAATAAA	CTGTATGGAGCTCCCTGAAATAAA	P72_Flanking_Primer_S2
OF448913	AFRICAN SWINE FEVER VACCINE	P72_Flanking_Primer_S1	2.83e-08	100	0	0	101268	101291	1	24	TRUE	GTGAGTGGGAATCTATCTGTATGG	GTGAGTGGGAATCTATCTGTATGG	P72_Flanking_Primer_S1
OF448913	AFRICAN SWINE FEVER VACCINE	P72_Flanking_Primer_AS1	1.74e-06	100	0	0	103478	103498	21	1	TRUE	TTGGTGTATGAACTACCTGCC	TTGGTGTATGAACTACCTGCC	P72_Flanking_Primer_AS1 (Reverse Complement)
OF448913	AFRICAN SWINE FEVER VACCINE	P72_Flanking_Primer_AS2	6.89e-06	100	0	0	103441	103460	20	1	FALSE	TATTGACACGCTCTTGCTGG	TATTGACACGCTCTTGCTGG	P72_Flanking_Primer_AS2 (Reverse Compliment)
OK236383	ASF/IND/20/CAD/543	P72_Flanking_Primer_S2	2.37e-08	100	0	0	86625	86648	1	24	TRUE	CTGTATGGAGCTCCCTGAAATAAA	CTGTATGGAGCTCCCTGAAATAAA	P72_Flanking_Primer_S2
OK236383	ASF/IND/20/CAD/543	P72_Flanking_Primer_S1	2.37e-08	100	0	0	86609	86632	1	24	TRUE	GTGAGTGGGAATCTATCTGTATGG	GTGAGTGGGAATCTATCTGTATGG	P72_Flanking_Primer_S1
OK236383	ASF/IND/20/CAD/543	P72_Flanking_Primer_AS1	1.48e-06	100	0	0	88881	88901	21	1	TRUE	TTGGTGTATGAACTACCTGCC	TTGGTGTATGAACTACCTGCC	P72_Flanking_Primer_AS1 (Reverse Complement)
OK236383	ASF/IND/20/CAD/543	P72_Flanking_Primer_AS2	9.24e-05	100	0	0	88844	88861	20	3	FALSE	TATTGACACGCTCTTGCT	TATTGACACGCTCTTGCT	AS2_Variant_04
OL310288	UNVERIFIED: Recombinant African swine fever virus	P72_Flanking_Primer_S2	2.87e-08	100	0	0	101866	101889	1	24	TRUE	CTGTATGGAGCTCCCTGAAATAAA	CTGTATGGAGCTCCCTGAAATAAA	P72_Flanking_Primer_S2
OL310288	UNVERIFIED: Recombinant African swine fever virus	P72_Flanking_Primer_S1	2.87e-08	100	0	0	101850	101873	1	24	TRUE	GTGAGTGGGAATCTATCTGTATGG	GTGAGTGGGAATCTATCTGTATGG	P72_Flanking_Primer_S1
OL310288	UNVERIFIED: Recombinant African swine fever virus	P72_Flanking_Primer_AS1	1.77e-06	100	0	0	104120	104140	21	1	TRUE	TTGGTGTATGAACTACCTGCC	TTGGTGTATGAACTACCTGCC	P72_Flanking_Primer_AS1 (Reverse Complement)
OL310288	UNVERIFIED: Recombinant African swine fever virus	P72_Flanking_Primer_AS2	6.99e-06	100	0	0	104083	104102	20	1	FALSE	TATTGACACGCTCTTGCTGG	TATTGACACGCTCTTGCTGG	P72_Flanking_Primer_AS2 (Reverse Compliment)
OL322096	Vietnam/Pig/RG-1/01	P72_Flanking_Primer_S2	2.9e-08	100	0	0	104284	104307	1	24	TRUE	CTGTATGGAGCTCCCTGAAATAAA	CTGTATGGAGCTCCCTGAAATAAA	P72_Flanking_Primer_S2
OL322096	Vietnam/Pig/RG-1/01	P72_Flanking_Primer_S1	2.9e-08	100	0	0	104268	104291	1	24	TRUE	GTGAGTGGGAATCTATCTGTATGG	GTGAGTGGGAATCTATCTGTATGG	P72_Flanking_Primer_S1
OL322096	Vietnam/Pig/RG-1/01	P72_Flanking_Primer_AS1	1.79e-06	100	0	0	106538	106558	21	1	TRUE	TTGGTGTATGAACTACCTGCC	TTGGTGTATGAACTACCTGCC	P72_Flanking_Primer_AS1 (Reverse Complement)
OL322096	Vietnam/Pig/RG-1/01	P72_Flanking_Primer_AS2	7.07e-06	100	0	0	106501	106520	20	1	FALSE	TATTGACACGCTCTTGCTGG	TATTGACACGCTCTTGCTGG	P72_Flanking_Primer_AS2 (Reverse Compliment)
OL322097	Vietnam/Pig/RG-2/01	P72_Flanking_Primer_S2	2.89e-08	100	0	0	103459	103482	1	24	TRUE	CTGTATGGAGCTCCCTGAAATAAA	CTGTATGGAGCTCCCTGAAATAAA	P72_Flanking_Primer_S2
OL322097	Vietnam/Pig/RG-2/01	P72_Flanking_Primer_S1	2.89e-08	100	0	0	103443	103466	1	24	TRUE	GTGAGTGGGAATCTATCTGTATGG	GTGAGTGGGAATCTATCTGTATGG	P72_Flanking_Primer_S1
OL322097	Vietnam/Pig/RG-2/01	P72_Flanking_Primer_AS1	1.78e-06	100	0	0	105713	105733	21	1	TRUE	TTGGTGTATGAACTACCTGCC	TTGGTGTATGAACTACCTGCC	P72_Flanking_Primer_AS1 (Reverse Complement)
OL322097	Vietnam/Pig/RG-2/01	P72_Flanking_Primer_AS2	7.03e-06	100	0	0	105676	105695	20	1	FALSE	TATTGACACGCTCTTGCTGG	TATTGACACGCTCTTGCTGG	P72_Flanking_Primer_AS2 (Reverse Compliment)
OL322098	Vietnam/Pig/RG-3/01	P72_Flanking_Primer_S2	2.89e-08	100	0	0	103457	103480	1	24	TRUE	CTGTATGGAGCTCCCTGAAATAAA	CTGTATGGAGCTCCCTGAAATAAA	P72_Flanking_Primer_S2
OL322098	Vietnam/Pig/RG-3/01	P72_Flanking_Primer_S1	2.89e-08	100	0	0	103441	103464	1	24	TRUE	GTGAGTGGGAATCTATCTGTATGG	GTGAGTGGGAATCTATCTGTATGG	P72_Flanking_Primer_S1
OL322098	Vietnam/Pig/RG-3/01	P72_Flanking_Primer_AS1	1.78e-06	100	0	0	105711	105731	21	1	TRUE	TTGGTGTATGAACTACCTGCC	TTGGTGTATGAACTACCTGCC	P72_Flanking_Primer_AS1 (Reverse Complement)
OL322098	Vietnam/Pig/RG-3/01	P72_Flanking_Primer_AS2	7.03e-06	100	0	0	105674	105693	20	1	FALSE	TATTGACACGCTCTTGCTGG	TATTGACACGCTCTTGCTGG	P72_Flanking_Primer_AS2 (Reverse Compliment)
OL322099	Vietnam/Pig/RG-4/01	P72_Flanking_Primer_S2	2.89e-08	100	0	0	104621	104644	1	24	TRUE	CTGTATGGAGCTCCCTGAAATAAA	CTGTATGGAGCTCCCTGAAATAAA	P72_Flanking_Primer_S2
OL322099	Vietnam/Pig/RG-4/01	P72_Flanking_Primer_S1	2.89e-08	100	0	0	104605	104628	1	24	TRUE	GTGAGTGGGAATCTATCTGTATGG	GTGAGTGGGAATCTATCTGTATGG	P72_Flanking_Primer_S1
OL322099	Vietnam/Pig/RG-4/01	P72_Flanking_Primer_AS1	1.78e-06	100	0	0	106875	106895	21	1	TRUE	TTGGTGTATGAACTACCTGCC	TTGGTGTATGAACTACCTGCC	P72_Flanking_Primer_AS1 (Reverse Complement)
OL322099	Vietnam/Pig/RG-4/01	P72_Flanking_Primer_AS2	7.04e-06	100	0	0	106838	106857	20	1	FALSE	TATTGACACGCTCTTGCTGG	TATTGACACGCTCTTGCTGG	P72_Flanking_Primer_AS2 (Reverse Compliment)
OL322100	Vietnam/Pig/RG-5/01	P72_Flanking_Primer_S2	2.89e-08	100	0	0	103456	103479	1	24	TRUE	CTGTATGGAGCTCCCTGAAATAAA	CTGTATGGAGCTCCCTGAAATAAA	P72_Flanking_Primer_S2
OL322100	Vietnam/Pig/RG-5/01	P72_Flanking_Primer_S1	2.89e-08	100	0	0	103440	103463	1	24	TRUE	GTGAGTGGGAATCTATCTGTATGG	GTGAGTGGGAATCTATCTGTATGG	P72_Flanking_Primer_S1
OL322100	Vietnam/Pig/RG-5/01	P72_Flanking_Primer_AS1	1.78e-06	100	0	0	105710	105730	21	1	TRUE	TTGGTGTATGAACTACCTGCC	TTGGTGTATGAACTACCTGCC	P72_Flanking_Primer_AS1 (Reverse Complement)
OL322100	Vietnam/Pig/RG-5/01	P72_Flanking_Primer_AS2	7.03e-06	100	0	0	105673	105692	20	1	FALSE	TATTGACACGCTCTTGCTGG	TATTGACACGCTCTTGCTGG	P72_Flanking_Primer_AS2 (Reverse Compliment)
OL322101	Vietnam/Pig/RG-6/01	P72_Flanking_Primer_S2	2.89e-08	100	0	0	103465	103488	1	24	TRUE	CTGTATGGAGCTCCCTGAAATAAA	CTGTATGGAGCTCCCTGAAATAAA	P72_Flanking_Primer_S2
OL322101	Vietnam/Pig/RG-6/01	P72_Flanking_Primer_S1	2.89e-08	100	0	0	103449	103472	1	24	TRUE	GTGAGTGGGAATCTATCTGTATGG	GTGAGTGGGAATCTATCTGTATGG	P72_Flanking_Primer_S1
OL322101	Vietnam/Pig/RG-6/01	P72_Flanking_Primer_AS1	1.78e-06	100	0	0	105719	105739	21	1	TRUE	TTGGTGTATGAACTACCTGCC	TTGGTGTATGAACTACCTGCC	P72_Flanking_Primer_AS1 (Reverse Complement)
OL322101	Vietnam/Pig/RG-6/01	P72_Flanking_Primer_AS2	7.04e-06	100	0	0	105682	105701	20	1	FALSE	TATTGACACGCTCTTGCTGG	TATTGACACGCTCTTGCTGG	P72_Flanking_Primer_AS2 (Reverse Compliment)
OL322102	Vietnam/Pig/RG-7/01	P72_Flanking_Primer_S2	2.89e-08	100	0	0	103457	103480	1	24	TRUE	CTGTATGGAGCTCCCTGAAATAAA	CTGTATGGAGCTCCCTGAAATAAA	P72_Flanking_Primer_S2
OL322102	Vietnam/Pig/RG-7/01	P72_Flanking_Primer_S1	2.89e-08	100	0	0	103441	103464	1	24	TRUE	GTGAGTGGGAATCTATCTGTATGG	GTGAGTGGGAATCTATCTGTATGG	P72_Flanking_Primer_S1
OL322102	Vietnam/Pig/RG-7/01	P72_Flanking_Primer_AS1	1.78e-06	100	0	0	105711	105731	21	1	TRUE	TTGGTGTATGAACTACCTGCC	TTGGTGTATGAACTACCTGCC	P72_Flanking_Primer_AS1 (Reverse Complement)
OL322102	Vietnam/Pig/RG-7/01	P72_Flanking_Primer_AS2	7.03e-06	100	0	0	105674	105693	20	1	FALSE	TATTGACACGCTCTTGCTGG	TATTGACACGCTCTTGCTGG	P72_Flanking_Primer_AS2 (Reverse Compliment)
OL622042	wild boar/SNJ/2020	P72_Flanking_Primer_S2	2.89e-08	100	0	0	103450	103473	1	24	TRUE	CTGTATGGAGCTCCCTGAAATAAA	CTGTATGGAGCTCCCTGAAATAAA	P72_Flanking_Primer_S2
OL622042	wild boar/SNJ/2020	P72_Flanking_Primer_S1	2.89e-08	100	0	0	103434	103457	1	24	TRUE	GTGAGTGGGAATCTATCTGTATGG	GTGAGTGGGAATCTATCTGTATGG	P72_Flanking_Primer_S1
OL622042	wild boar/SNJ/2020	P72_Flanking_Primer_AS1	1.78e-06	100	0	0	105704	105724	21	1	TRUE	TTGGTGTATGAACTACCTGCC	TTGGTGTATGAACTACCTGCC	P72_Flanking_Primer_AS1 (Reverse Complement)
OL622042	wild boar/SNJ/2020	P72_Flanking_Primer_AS2	7.03e-06	100	0	0	105667	105686	20	1	FALSE	TATTGACACGCTCTTGCTGG	TATTGACACGCTCTTGCTGG	P72_Flanking_Primer_AS2 (Reverse Compliment)
OL692743	IND/AS/SD-02/2020	P72_Flanking_Primer_S2	2.9e-08	100	0	0	104579	104602	1	24	TRUE	CTGTATGGAGCTCCCTGAAATAAA	CTGTATGGAGCTCCCTGAAATAAA	P72_Flanking_Primer_S2
OL692743	IND/AS/SD-02/2020	P72_Flanking_Primer_S1	2.9e-08	100	0	0	104563	104586	1	24	TRUE	GTGAGTGGGAATCTATCTGTATGG	GTGAGTGGGAATCTATCTGTATGG	P72_Flanking_Primer_S1
OL692743	IND/AS/SD-02/2020	P72_Flanking_Primer_AS1	1.79e-06	100	0	0	106833	106853	21	1	TRUE	TTGGTGTATGAACTACCTGCC	TTGGTGTATGAACTACCTGCC	P72_Flanking_Primer_AS1 (Reverse Complement)
OL692743	IND/AS/SD-02/2020	P72_Flanking_Primer_AS2	7.08e-06	100	0	0	106796	106815	20	1	FALSE	TATTGACACGCTCTTGCTGG	TATTGACACGCTCTTGCTGG	P72_Flanking_Primer_AS2 (Reverse Compliment)
OL692744	IND/AR/SD-61/2020	P72_Flanking_Primer_S2	2.9e-08	100	0	0	104624	104647	1	24	TRUE	CTGTATGGAGCTCCCTGAAATAAA	CTGTATGGAGCTCCCTGAAATAAA	P72_Flanking_Primer_S2
OL692744	IND/AR/SD-61/2020	P72_Flanking_Primer_S1	2.9e-08	100	0	0	104608	104631	1	24	TRUE	GTGAGTGGGAATCTATCTGTATGG	GTGAGTGGGAATCTATCTGTATGG	P72_Flanking_Primer_S1
OL692744	IND/AR/SD-61/2020	P72_Flanking_Primer_AS1	1.79e-06	100	0	0	106878	106898	21	1	TRUE	TTGGTGTATGAACTACCTGCC	TTGGTGTATGAACTACCTGCC	P72_Flanking_Primer_AS1 (Reverse Complement)
OL692744	IND/AR/SD-61/2020	P72_Flanking_Primer_AS2	7.08e-06	100	0	0	106841	106860	20	1	FALSE	TATTGACACGCTCTTGCTGG	TATTGACACGCTCTTGCTGG	P72_Flanking_Primer_AS2 (Reverse Compliment)
OM105586	LYG18	P72_Flanking_Primer_S2	2.87e-08	100	0	0	102432	102455	1	24	TRUE	CTGTATGGAGCTCCCTGAAATAAA	CTGTATGGAGCTCCCTGAAATAAA	P72_Flanking_Primer_S2
OM105586	LYG18	P72_Flanking_Primer_S1	2.87e-08	100	0	0	102416	102439	1	24	TRUE	GTGAGTGGGAATCTATCTGTATGG	GTGAGTGGGAATCTATCTGTATGG	P72_Flanking_Primer_S1
OM105586	LYG18	P72_Flanking_Primer_AS1	1.77e-06	100	0	0	104686	104706	21	1	TRUE	TTGGTGTATGAACTACCTGCC	TTGGTGTATGAACTACCTGCC	P72_Flanking_Primer_AS1 (Reverse Complement)
OM105586	LYG18	P72_Flanking_Primer_AS2	7e-06	100	0	0	104649	104668	20	1	FALSE	TATTGACACGCTCTTGCTGG	TATTGACACGCTCTTGCTGG	P72_Flanking_Primer_AS2 (Reverse Compliment)
OM105587	JX21	P72_Flanking_Primer_S2	2.76e-08	100	0	0	95200	95223	1	24	TRUE	CTGTATGGAGCTCCCTGAAATAAA	CTGTATGGAGCTCCCTGAAATAAA	P72_Flanking_Primer_S2
OM105587	JX21	P72_Flanking_Primer_S1	2.76e-08	100	0	0	95184	95207	1	24	TRUE	GTGAGTGGGAATCTATCTGTATGG	GTGAGTGGGAATCTATCTGTATGG	P72_Flanking_Primer_S1
OM105587	JX21	P72_Flanking_Primer_AS1	1.7e-06	100	0	0	97454	97474	21	1	TRUE	TTGGTGTATGAACTACCTGCC	TTGGTGTATGAACTACCTGCC	P72_Flanking_Primer_AS1 (Reverse Complement)
OM105587	JX21	P72_Flanking_Primer_AS2	6.73e-06	100	0	0	97417	97436	20	1	FALSE	TATTGACACGCTCTTGCTGG	TATTGACACGCTCTTGCTGG	P72_Flanking_Primer_AS2 (Reverse Compliment)
OM161110	SY-1	P72_Flanking_Primer_S2	2.89e-08	100	0	0	103455	103478	1	24	TRUE	CTGTATGGAGCTCCCTGAAATAAA	CTGTATGGAGCTCCCTGAAATAAA	P72_Flanking_Primer_S2
OM161110	SY-1	P72_Flanking_Primer_S1	2.89e-08	100	0	0	103439	103462	1	24	TRUE	GTGAGTGGGAATCTATCTGTATGG	GTGAGTGGGAATCTATCTGTATGG	P72_Flanking_Primer_S1
OM161110	SY-1	P72_Flanking_Primer_AS1	1.78e-06	100	0	0	105709	105729	21	1	TRUE	TTGGTGTATGAACTACCTGCC	TTGGTGTATGAACTACCTGCC	P72_Flanking_Primer_AS1 (Reverse Complement)
OM161110	SY-1	P72_Flanking_Primer_AS2	7.03e-06	100	0	0	105672	105691	20	1	FALSE	TATTGACACGCTCTTGCTGG	TATTGACACGCTCTTGCTGG	P72_Flanking_Primer_AS2 (Reverse Compliment)
OM249788	KK262	P72_Flanking_Primer_S2	2.76e-08	100	0	0	94606	94629	1	24	TRUE	CTGTATGGAGCTCCCTGAAATAAA	CTGTATGGAGCTCCCTGAAATAAA	P72_Flanking_Primer_S2
OM249788	KK262	P72_Flanking_Primer_S1	2.76e-08	100	0	0	94590	94613	1	24	TRUE	GTGAGTGGGAATCTATCTGTATGG	GTGAGTGGGAATCTATCTGTATGG	P72_Flanking_Primer_S1
OM249788	KK262	P72_Flanking_Primer_AS2	0.000105	100	0	0	96824	96841	20	3	FALSE	TATTGACACGCTCTTGCT	TATTGACACGCTCTTGCT	AS2_Variant_04
OM249788	KK262	P72_Flanking_Primer_AS1	0.1	90.476	2	0	96861	96881	21	1	TRUE	TTGGTGTATGAATTGCCTGCC	TTGGTGTATGAACTACCTGCC	AS1_Variant_01
OM333166	VNUA-LAVL2	P72_Flanking_Primer_S2	2.56e-08	100	0	0	84115	84138	24	1	TRUE	TTTATTTCAGGGAGCTCCATACAG	TTTATTTCAGGGAGCTCCATACAG	S2_Wrong Orientation??
OM333166	VNUA-LAVL2	P72_Flanking_Primer_S1	2.56e-08	100	0	0	84131	84154	24	1	TRUE	CCATACAGATAGATTCCCACTCAC	CCATACAGATAGATTCCCACTCAC	S1_Wrong Orientation??
OM333166	VNUA-LAVL2	P72_Flanking_Primer_AS1	1.58e-06	100	0	0	81865	81885	1	21	TRUE	GGCAGGTAGTTCATACACCAA	GGCAGGTAGTTCATACACCAA	AS1_Wrong Orientation??
OM333166	VNUA-LAVL2	P72_Flanking_Primer_AS2	6.24e-06	100	0	0	81903	81922	1	20	TRUE	CCAGCAAGAGCGTGTCAATA	CCAGCAAGAGCGTGTCAATA	AS2_Wrong Orientation??
OM481275	ABTCVSCK_ASF001	P72_Flanking_Primer_S2	2.9e-08	100	0	0	104417	104440	1	24	TRUE	CTGTATGGAGCTCCCTGAAATAAA	CTGTATGGAGCTCCCTGAAATAAA	P72_Flanking_Primer_S2
OM481275	ABTCVSCK_ASF001	P72_Flanking_Primer_S1	2.9e-08	100	0	0	104401	104424	1	24	TRUE	GTGAGTGGGAATCTATCTGTATGG	GTGAGTGGGAATCTATCTGTATGG	P72_Flanking_Primer_S1
OM481275	ABTCVSCK_ASF001	P72_Flanking_Primer_AS1	1.79e-06	100	0	0	106671	106691	21	1	TRUE	TTGGTGTATGAACTACCTGCC	TTGGTGTATGAACTACCTGCC	P72_Flanking_Primer_AS1 (Reverse Complement)
OM481275	ABTCVSCK_ASF001	P72_Flanking_Primer_AS2	7.07e-06	100	0	0	106634	106653	20	1	FALSE	TATTGACACGCTCTTGCTGG	TATTGACACGCTCTTGCTGG	P72_Flanking_Primer_AS2 (Reverse Compliment)
OM481276	ABTCVSCK_ASF007	P72_Flanking_Primer_S2	2.9e-08	100	0	0	104414	104437	1	24	TRUE	CTGTATGGAGCTCCCTGAAATAAA	CTGTATGGAGCTCCCTGAAATAAA	P72_Flanking_Primer_S2
OM481276	ABTCVSCK_ASF007	P72_Flanking_Primer_S1	2.9e-08	100	0	0	104398	104421	1	24	TRUE	GTGAGTGGGAATCTATCTGTATGG	GTGAGTGGGAATCTATCTGTATGG	P72_Flanking_Primer_S1
OM481276	ABTCVSCK_ASF007	P72_Flanking_Primer_AS1	1.79e-06	100	0	0	106668	106688	21	1	TRUE	TTGGTGTATGAACTACCTGCC	TTGGTGTATGAACTACCTGCC	P72_Flanking_Primer_AS1 (Reverse Complement)
OM481276	ABTCVSCK_ASF007	P72_Flanking_Primer_AS2	7.07e-06	100	0	0	106631	106650	20	1	FALSE	TATTGACACGCTCTTGCTGG	TATTGACACGCTCTTGCTGG	P72_Flanking_Primer_AS2 (Reverse Compliment)
OM799941	ASFV/Kaliningrad_17/WB-13869	P72_Flanking_Primer_S2	2.88e-08	100	0	0	103189	103212	1	24	TRUE	CTGTATGGAGCTCCCTGAAATAAA	CTGTATGGAGCTCCCTGAAATAAA	P72_Flanking_Primer_S2
OM799941	ASFV/Kaliningrad_17/WB-13869	P72_Flanking_Primer_S1	2.88e-08	100	0	0	103173	103196	1	24	TRUE	GTGAGTGGGAATCTATCTGTATGG	GTGAGTGGGAATCTATCTGTATGG	P72_Flanking_Primer_S1
OM799941	ASFV/Kaliningrad_17/WB-13869	P72_Flanking_Primer_AS1	1.78e-06	100	0	0	105443	105463	21	1	TRUE	TTGGTGTATGAACTACCTGCC	TTGGTGTATGAACTACCTGCC	P72_Flanking_Primer_AS1 (Reverse Complement)
OM799941	ASFV/Kaliningrad_17/WB-13869	P72_Flanking_Primer_AS2	7.02e-06	100	0	0	105406	105425	20	1	FALSE	TATTGACACGCTCTTGCTGG	TATTGACACGCTCTTGCTGG	P72_Flanking_Primer_AS2 (Reverse Compliment)
OM966714	ASFV/Kaliningrad_18/WB-12523	P72_Flanking_Primer_S2	2.88e-08	100	0	0	103171	103194	1	24	TRUE	CTGTATGGAGCTCCCTGAAATAAA	CTGTATGGAGCTCCCTGAAATAAA	P72_Flanking_Primer_S2
OM966714	ASFV/Kaliningrad_18/WB-12523	P72_Flanking_Primer_S1	2.88e-08	100	0	0	103155	103178	1	24	TRUE	GTGAGTGGGAATCTATCTGTATGG	GTGAGTGGGAATCTATCTGTATGG	P72_Flanking_Primer_S1
OM966714	ASFV/Kaliningrad_18/WB-12523	P72_Flanking_Primer_AS1	1.78e-06	100	0	0	105425	105445	21	1	TRUE	TTGGTGTATGAACTACCTGCC	TTGGTGTATGAACTACCTGCC	P72_Flanking_Primer_AS1 (Reverse Complement)
OM966714	ASFV/Kaliningrad_18/WB-12523	P72_Flanking_Primer_AS2	7.02e-06	100	0	0	105388	105407	20	1	FALSE	TATTGACACGCTCTTGCTGG	TATTGACACGCTCTTGCTGG	P72_Flanking_Primer_AS2 (Reverse Compliment)
OM966715	ASFV/Kaliningrad_18/WB-12524	P72_Flanking_Primer_S2	2.88e-08	100	0	0	103193	103216	1	24	TRUE	CTGTATGGAGCTCCCTGAAATAAA	CTGTATGGAGCTCCCTGAAATAAA	P72_Flanking_Primer_S2
OM966715	ASFV/Kaliningrad_18/WB-12524	P72_Flanking_Primer_S1	2.88e-08	100	0	0	103177	103200	1	24	TRUE	GTGAGTGGGAATCTATCTGTATGG	GTGAGTGGGAATCTATCTGTATGG	P72_Flanking_Primer_S1
OM966715	ASFV/Kaliningrad_18/WB-12524	P72_Flanking_Primer_AS1	1.78e-06	100	0	0	105447	105467	21	1	TRUE	TTGGTGTATGAACTACCTGCC	TTGGTGTATGAACTACCTGCC	P72_Flanking_Primer_AS1 (Reverse Complement)
OM966715	ASFV/Kaliningrad_18/WB-12524	P72_Flanking_Primer_AS2	7.02e-06	100	0	0	105410	105429	20	1	FALSE	TATTGACACGCTCTTGCTGG	TATTGACACGCTCTTGCTGG	P72_Flanking_Primer_AS2 (Reverse Compliment)
OM966716	ASFV/Kaliningrad_18/WB-9735	P72_Flanking_Primer_S2	2.88e-08	100	0	0	103189	103212	1	24	TRUE	CTGTATGGAGCTCCCTGAAATAAA	CTGTATGGAGCTCCCTGAAATAAA	P72_Flanking_Primer_S2
OM966716	ASFV/Kaliningrad_18/WB-9735	P72_Flanking_Primer_S1	2.88e-08	100	0	0	103173	103196	1	24	TRUE	GTGAGTGGGAATCTATCTGTATGG	GTGAGTGGGAATCTATCTGTATGG	P72_Flanking_Primer_S1
OM966716	ASFV/Kaliningrad_18/WB-9735	P72_Flanking_Primer_AS1	1.78e-06	100	0	0	105443	105463	21	1	TRUE	TTGGTGTATGAACTACCTGCC	TTGGTGTATGAACTACCTGCC	P72_Flanking_Primer_AS1 (Reverse Complement)
OM966716	ASFV/Kaliningrad_18/WB-9735	P72_Flanking_Primer_AS2	7.02e-06	100	0	0	105406	105425	20	1	FALSE	TATTGACACGCTCTTGCTGG	TATTGACACGCTCTTGCTGG	P72_Flanking_Primer_AS2 (Reverse Compliment)
OM966719	ASFV/Kaliningrad_19/WB-10168	P72_Flanking_Primer_S2	2.88e-08	100	0	0	103191	103214	1	24	TRUE	CTGTATGGAGCTCCCTGAAATAAA	CTGTATGGAGCTCCCTGAAATAAA	P72_Flanking_Primer_S2
OM966719	ASFV/Kaliningrad_19/WB-10168	P72_Flanking_Primer_S1	2.88e-08	100	0	0	103175	103198	1	24	TRUE	GTGAGTGGGAATCTATCTGTATGG	GTGAGTGGGAATCTATCTGTATGG	P72_Flanking_Primer_S1
OM966719	ASFV/Kaliningrad_19/WB-10168	P72_Flanking_Primer_AS1	1.78e-06	100	0	0	105445	105465	21	1	TRUE	TTGGTGTATGAACTACCTGCC	TTGGTGTATGAACTACCTGCC	P72_Flanking_Primer_AS1 (Reverse Complement)
OM966719	ASFV/Kaliningrad_19/WB-10168	P72_Flanking_Primer_AS2	7.02e-06	100	0	0	105408	105427	20	1	FALSE	TATTGACACGCTCTTGCTGG	TATTGACACGCTCTTGCTGG	P72_Flanking_Primer_AS2 (Reverse Compliment)
OM966720	ASFV/Kaliningrad_18/WB-12516	P72_Flanking_Primer_S2	2.88e-08	100	0	0	103193	103216	1	24	TRUE	CTGTATGGAGCTCCCTGAAATAAA	CTGTATGGAGCTCCCTGAAATAAA	P72_Flanking_Primer_S2
OM966720	ASFV/Kaliningrad_18/WB-12516	P72_Flanking_Primer_S1	2.88e-08	100	0	0	103177	103200	1	24	TRUE	GTGAGTGGGAATCTATCTGTATGG	GTGAGTGGGAATCTATCTGTATGG	P72_Flanking_Primer_S1
OM966720	ASFV/Kaliningrad_18/WB-12516	P72_Flanking_Primer_AS1	1.78e-06	100	0	0	105447	105467	21	1	TRUE	TTGGTGTATGAACTACCTGCC	TTGGTGTATGAACTACCTGCC	P72_Flanking_Primer_AS1 (Reverse Complement)
OM966720	ASFV/Kaliningrad_18/WB-12516	P72_Flanking_Primer_AS2	7.02e-06	100	0	0	105410	105429	20	1	FALSE	TATTGACACGCTCTTGCTGG	TATTGACACGCTCTTGCTGG	P72_Flanking_Primer_AS2 (Reverse Compliment)
OM966721	ASFV/Kaliningrad_18/WB-9734	P72_Flanking_Primer_S2	2.88e-08	100	0	0	103187	103210	1	24	TRUE	CTGTATGGAGCTCCCTGAAATAAA	CTGTATGGAGCTCCCTGAAATAAA	P72_Flanking_Primer_S2
OM966721	ASFV/Kaliningrad_18/WB-9734	P72_Flanking_Primer_S1	2.88e-08	100	0	0	103171	103194	1	24	TRUE	GTGAGTGGGAATCTATCTGTATGG	GTGAGTGGGAATCTATCTGTATGG	P72_Flanking_Primer_S1
OM966721	ASFV/Kaliningrad_18/WB-9734	P72_Flanking_Primer_AS1	1.78e-06	100	0	0	105441	105461	21	1	TRUE	TTGGTGTATGAACTACCTGCC	TTGGTGTATGAACTACCTGCC	P72_Flanking_Primer_AS1 (Reverse Complement)
OM966721	ASFV/Kaliningrad_18/WB-9734	P72_Flanking_Primer_AS2	7.02e-06	100	0	0	105404	105423	20	1	FALSE	TATTGACACGCTCTTGCTGG	TATTGACACGCTCTTGCTGG	P72_Flanking_Primer_AS2 (Reverse Compliment)
ON075797	Korea/YC1/2019	P72_Flanking_Primer_S2	2.88e-08	100	0	0	103555	103578	1	24	TRUE	CTGTATGGAGCTCCCTGAAATAAA	CTGTATGGAGCTCCCTGAAATAAA	P72_Flanking_Primer_S2
ON075797	Korea/YC1/2019	P72_Flanking_Primer_S1	2.88e-08	100	0	0	103539	103562	1	24	TRUE	GTGAGTGGGAATCTATCTGTATGG	GTGAGTGGGAATCTATCTGTATGG	P72_Flanking_Primer_S1
ON075797	Korea/YC1/2019	P72_Flanking_Primer_AS1	1.78e-06	100	0	0	105809	105829	21	1	TRUE	TTGGTGTATGAACTACCTGCC	TTGGTGTATGAACTACCTGCC	P72_Flanking_Primer_AS1 (Reverse Complement)
ON075797	Korea/YC1/2019	P72_Flanking_Primer_AS2	7.02e-06	100	0	0	105772	105791	20	1	FALSE	TATTGACACGCTCTTGCTGG	TATTGACACGCTCTTGCTGG	P72_Flanking_Primer_AS2 (Reverse Compliment)
ON108571	2802/AL/2022 Italy	P72_Flanking_Primer_S2	2.9e-08	100	0	0	104417	104440	1	24	TRUE	CTGTATGGAGCTCCCTGAAATAAA	CTGTATGGAGCTCCCTGAAATAAA	P72_Flanking_Primer_S2
ON108571	2802/AL/2022 Italy	P72_Flanking_Primer_S1	2.9e-08	100	0	0	104401	104424	1	24	TRUE	GTGAGTGGGAATCTATCTGTATGG	GTGAGTGGGAATCTATCTGTATGG	P72_Flanking_Primer_S1
ON108571	2802/AL/2022 Italy	P72_Flanking_Primer_AS1	1.79e-06	100	0	0	106671	106691	21	1	TRUE	TTGGTGTATGAACTACCTGCC	TTGGTGTATGAACTACCTGCC	P72_Flanking_Primer_AS1 (Reverse Complement)
ON108571	2802/AL/2022 Italy	P72_Flanking_Primer_AS2	7.08e-06	100	0	0	106634	106653	20	1	FALSE	TATTGACACGCTCTTGCTGG	TATTGACACGCTCTTGCTGG	P72_Flanking_Primer_AS2 (Reverse Compliment)
ON185726	Dr-1980	P72_Flanking_Primer_S2	2.8e-08	100	0	0	98670	98693	1	24	TRUE	CTGTATGGAGCTCCCTGAAATAAA	CTGTATGGAGCTCCCTGAAATAAA	P72_Flanking_Primer_S2
ON185726	Dr-1980	P72_Flanking_Primer_S1	2.8e-08	100	0	0	98654	98677	1	24	TRUE	GTGAGTGGGAATCTATCTGTATGG	GTGAGTGGGAATCTATCTGTATGG	P72_Flanking_Primer_S1
ON185726	Dr-1980	P72_Flanking_Primer_AS2	0.000107	100	0	0	100888	100905	20	3	FALSE	TATTGACACGCTCTTGCT	TATTGACACGCTCTTGCT	AS2_Variant_04
ON185726	Dr-1980	P72_Flanking_Primer_AS1	0.1	90.476	2	0	100925	100945	21	1	TRUE	TTGGTGTATGAATTGCCTGCC	TTGGTGTATGAACTACCTGCC	AS1_Variant_01
ON260838	7212WB	P72_Flanking_Primer_S2	2.7e-08	100	0	0	93301	93324	1	24	TRUE	CTGTATGGAGCTCCCTGAAATAAA	CTGTATGGAGCTCCCTGAAATAAA	P72_Flanking_Primer_S2
ON260838	7212WB	P72_Flanking_Primer_S1	2.7e-08	100	0	0	93285	93308	1	24	TRUE	GTGAGTGGGAATCTATCTGTATGG	GTGAGTGGGAATCTATCTGTATGG	P72_Flanking_Primer_S1
ON260838	7212WB	P72_Flanking_Primer_AS2	0.000103	100	0	0	95519	95536	20	3	FALSE	TATTGACACGCTCTTGCT	TATTGACACGCTCTTGCT	AS2_Variant_04
ON260838	7212WB	P72_Flanking_Primer_AS1	0.099	90.476	2	0	95556	95576	21	1	TRUE	TTGGTGTATGAATTGCCTGCC	TTGGTGTATGAACTACCTGCC	AS1_Variant_01
ON260839	7303WB	P72_Flanking_Primer_S2	2.7e-08	100	0	0	93301	93324	1	24	TRUE	CTGTATGGAGCTCCCTGAAATAAA	CTGTATGGAGCTCCCTGAAATAAA	P72_Flanking_Primer_S2
ON260839	7303WB	P72_Flanking_Primer_S1	2.7e-08	100	0	0	93285	93308	1	24	TRUE	GTGAGTGGGAATCTATCTGTATGG	GTGAGTGGGAATCTATCTGTATGG	P72_Flanking_Primer_S1
ON260839	7303WB	P72_Flanking_Primer_AS2	0.000103	100	0	0	95519	95536	20	3	FALSE	TATTGACACGCTCTTGCT	TATTGACACGCTCTTGCT	AS2_Variant_04
ON260839	7303WB	P72_Flanking_Primer_AS1	0.099	90.476	2	0	95556	95576	21	1	TRUE	TTGGTGTATGAATTGCCTGCC	TTGGTGTATGAACTACCTGCC	AS1_Variant_01
ON260840	28784WB	P72_Flanking_Primer_S2	2.77e-08	100	0	0	97813	97836	1	24	TRUE	CTGTATGGAGCTCCCTGAAATAAA	CTGTATGGAGCTCCCTGAAATAAA	P72_Flanking_Primer_S2
ON260840	28784WB	P72_Flanking_Primer_S1	2.77e-08	100	0	0	97797	97820	1	24	TRUE	GTGAGTGGGAATCTATCTGTATGG	GTGAGTGGGAATCTATCTGTATGG	P72_Flanking_Primer_S1
ON260840	28784WB	P72_Flanking_Primer_AS2	0.000106	100	0	0	100031	100048	20	3	FALSE	TATTGACACGCTCTTGCT	TATTGACACGCTCTTGCT	AS2_Variant_04
ON260840	28784WB	P72_Flanking_Primer_AS1	0.1	90.476	2	0	100068	100088	21	1	TRUE	TTGGTGTATGAATTGCCTGCC	TTGGTGTATGAACTACCTGCC	AS1_Variant_01
ON260841	33262WB	P72_Flanking_Primer_S2	2.77e-08	100	0	0	97788	97811	1	24	TRUE	CTGTATGGAGCTCCCTGAAATAAA	CTGTATGGAGCTCCCTGAAATAAA	P72_Flanking_Primer_S2
ON260841	33262WB	P72_Flanking_Primer_S1	2.77e-08	100	0	0	97772	97795	1	24	TRUE	GTGAGTGGGAATCTATCTGTATGG	GTGAGTGGGAATCTATCTGTATGG	P72_Flanking_Primer_S1
ON260841	33262WB	P72_Flanking_Primer_AS2	0.000105	100	0	0	100006	100023	20	3	FALSE	TATTGACACGCTCTTGCT	TATTGACACGCTCTTGCT	AS2_Variant_04
ON260841	33262WB	P72_Flanking_Primer_AS1	0.1	90.476	2	0	100043	100063	21	1	TRUE	TTGGTGTATGAATTGCCTGCC	TTGGTGTATGAACTACCTGCC	AS1_Variant_01
ON263123	GZ201801_2	P72_Flanking_Primer_S2	2.89e-08	100	0	0	104179	104202	1	24	TRUE	CTGTATGGAGCTCCCTGAAATAAA	CTGTATGGAGCTCCCTGAAATAAA	P72_Flanking_Primer_S2
ON263123	GZ201801_2	P72_Flanking_Primer_S1	2.89e-08	100	0	0	104163	104186	1	24	TRUE	GTGAGTGGGAATCTATCTGTATGG	GTGAGTGGGAATCTATCTGTATGG	P72_Flanking_Primer_S1
ON263123	GZ201801_2	P72_Flanking_Primer_AS1	1.78e-06	100	0	0	106433	106453	21	1	TRUE	TTGGTGTATGAACTACCTGCC	TTGGTGTATGAACTACCTGCC	P72_Flanking_Primer_AS1 (Reverse Complement)
ON263123	GZ201801_2	P72_Flanking_Primer_AS2	7.03e-06	100	0	0	106396	106415	20	1	FALSE	TATTGACACGCTCTTGCTGG	TATTGACACGCTCTTGCTGG	P72_Flanking_Primer_AS2 (Reverse Compliment)
ON380539	HB03A	P72_Flanking_Primer_S2	2.89e-08	100	0	0	103107	103130	1	24	TRUE	CTGTATGGAGCTCCCTGAAATAAA	CTGTATGGAGCTCCCTGAAATAAA	P72_Flanking_Primer_S2
ON380539	HB03A	P72_Flanking_Primer_S1	2.89e-08	100	0	0	103091	103114	1	24	TRUE	GTGAGTGGGAATCTATCTGTATGG	GTGAGTGGGAATCTATCTGTATGG	P72_Flanking_Primer_S1
ON380539	HB03A	P72_Flanking_Primer_AS1	1.78e-06	100	0	0	105361	105381	21	1	TRUE	TTGGTGTATGAACTACCTGCC	TTGGTGTATGAACTACCTGCC	P72_Flanking_Primer_AS1 (Reverse Complement)
ON380539	HB03A	P72_Flanking_Primer_AS2	7.05e-06	100	0	0	105324	105343	20	1	FALSE	TATTGACACGCTCTTGCTGG	TATTGACACGCTCTTGCTGG	P72_Flanking_Primer_AS2 (Reverse Compliment)
ON380540	HB31A	P72_Flanking_Primer_S2	2.89e-08	100	0	0	103041	103064	1	24	TRUE	CTGTATGGAGCTCCCTGAAATAAA	CTGTATGGAGCTCCCTGAAATAAA	P72_Flanking_Primer_S2
ON380540	HB31A	P72_Flanking_Primer_S1	2.89e-08	100	0	0	103025	103048	1	24	TRUE	GTGAGTGGGAATCTATCTGTATGG	GTGAGTGGGAATCTATCTGTATGG	P72_Flanking_Primer_S1
ON380540	HB31A	P72_Flanking_Primer_AS1	1.78e-06	100	0	0	105295	105315	21	1	TRUE	TTGGTGTATGAACTACCTGCC	TTGGTGTATGAACTACCTGCC	P72_Flanking_Primer_AS1 (Reverse Complement)
ON380540	HB31A	P72_Flanking_Primer_AS2	7.04e-06	100	0	0	105258	105277	20	1	FALSE	TATTGACACGCTCTTGCTGG	TATTGACACGCTCTTGCTGG	P72_Flanking_Primer_AS2 (Reverse Compliment)
ON400500	YNFN202103	P72_Flanking_Primer_S2	2.71e-08	100	0	0	92795	92818	1	24	TRUE	CTGTATGGAGCTCCCTGAAATAAA	CTGTATGGAGCTCCCTGAAATAAA	P72_Flanking_Primer_S2
ON400500	YNFN202103	P72_Flanking_Primer_S1	2.71e-08	100	0	0	92779	92802	1	24	TRUE	GTGAGTGGGAATCTATCTGTATGG	GTGAGTGGGAATCTATCTGTATGG	P72_Flanking_Primer_S1
ON400500	YNFN202103	P72_Flanking_Primer_AS1	1.67e-06	100	0	0	95049	95069	21	1	TRUE	TTGGTGTATGAACTACCTGCC	TTGGTGTATGAACTACCTGCC	P72_Flanking_Primer_AS1 (Reverse Complement)
ON400500	YNFN202103	P72_Flanking_Primer_AS2	6.61e-06	100	0	0	95012	95031	20	1	FALSE	TATTGACACGCTCTTGCTGG	TATTGACACGCTCTTGCTGG	P72_Flanking_Primer_AS2 (Reverse Compliment)
ON402789	#na	P72_Flanking_Primer_S2	2.89e-08	100	0	0	104676	104699	1	24	TRUE	CTGTATGGAGCTCCCTGAAATAAA	CTGTATGGAGCTCCCTGAAATAAA	P72_Flanking_Primer_S2
ON402789	#na	P72_Flanking_Primer_S1	2.89e-08	100	0	0	104660	104683	1	24	TRUE	GTGAGTGGGAATCTATCTGTATGG	GTGAGTGGGAATCTATCTGTATGG	P72_Flanking_Primer_S1
ON402789	#na	P72_Flanking_Primer_AS1	1.78e-06	100	0	0	106930	106950	21	1	TRUE	TTGGTGTATGAACTACCTGCC	TTGGTGTATGAACTACCTGCC	P72_Flanking_Primer_AS1 (Reverse Complement)
ON402789	#na	P72_Flanking_Primer_AS2	7.04e-06	100	0	0	106893	106912	20	1	FALSE	TATTGACACGCTCTTGCTGG	TATTGACACGCTCTTGCTGG	P72_Flanking_Primer_AS2 (Reverse Compliment)
ON409979	TAN/17/Kibaha	P72_Flanking_Primer_S2	2.81e-08	100	0	0	100310	100333	1	24	TRUE	CTGTATGGAGCTCCCTGAAATAAA	CTGTATGGAGCTCCCTGAAATAAA	P72_Flanking_Primer_S2
ON409979	TAN/17/Kibaha	P72_Flanking_Primer_S1	2.81e-08	100	0	0	100294	100317	1	24	TRUE	GTGAGTGGGAATCTATCTGTATGG	GTGAGTGGGAATCTATCTGTATGG	P72_Flanking_Primer_S1
ON409979	TAN/17/Kibaha	P72_Flanking_Primer_AS1	1.73e-06	100	0	0	102564	102584	21	1	TRUE	TTGGTGTATGAACTACCTGCC	TTGGTGTATGAACTACCTGCC	P72_Flanking_Primer_AS1 (Reverse Complement)
ON409979	TAN/17/Kibaha	P72_Flanking_Primer_AS2	6.85e-06	100	0	0	102527	102546	20	1	FALSE	TATTGACACGCTCTTGCTGG	TATTGACACGCTCTTGCTGG	P72_Flanking_Primer_AS2 (Reverse Compliment)
ON409980	TAN/16/Magu	P72_Flanking_Primer_S1	2.78e-08	100	0	0	98371	98394	1	24	TRUE	GTGAGTGGGAATCTATCTGTATGG	GTGAGTGGGAATCTATCTGTATGG	P72_Flanking_Primer_S1
ON409980	TAN/16/Magu	P72_Flanking_Primer_S2	6.78e-06	95.833	1	0	98387	98410	1	24	TRUE	CTGTATGGAGCTTCCTGAAATAAA	CTGTATGGAGCTCCCTGAAATAAA	S2_Variant_01
ON409980	TAN/16/Magu	P72_Flanking_Primer_AS1	0.000418	95.238	1	0	100611	100631	21	1	TRUE	TTGGTGTACGAACTACCTGCC	TTGGTGTATGAACTACCTGCC	AS1_Variant_02
ON409980	TAN/16/Magu	P72_Flanking_Primer_AS2	0.002	95	1	0	100575	100594	20	1	FALSE	TATTGACACGCTTTTGCTGG	TATTGACACGCTCTTGCTGG	AS2_Variant_02
ON409981	TAN/08/Mazimbu	P72_Flanking_Primer_S1	2.72e-08	100	0	0	95917	95940	1	24	TRUE	GTGAGTGGGAATCTATCTGTATGG	GTGAGTGGGAATCTATCTGTATGG	P72_Flanking_Primer_S1
ON409981	TAN/08/Mazimbu	P72_Flanking_Primer_S2	6.64e-06	95.833	1	0	95933	95956	1	24	TRUE	CTGTATGGAGCTTCCTGAAATAAA	CTGTATGGAGCTCCCTGAAATAAA	S2_Variant_01
ON409981	TAN/08/Mazimbu	P72_Flanking_Primer_AS1	0.00041	95.238	1	0	98183	98203	21	1	TRUE	TTGGTGCATGAACTACCTGCC	TTGGTGTATGAACTACCTGCC	AS1_Variant_03
ON409981	TAN/08/Mazimbu	P72_Flanking_Primer_AS2	0.002	95	1	0	98146	98165	20	1	FALSE	TATTGACACGCTATTGCTGG	TATTGACACGCTCTTGCTGG	AS2_Variant_03
ON409982	TAN/17/Mbagala	P72_Flanking_Primer_S2	2.61e-08	100	0	0	86731	86754	1	24	TRUE	CTGTATGGAGCTCCCTGAAATAAA	CTGTATGGAGCTCCCTGAAATAAA	P72_Flanking_Primer_S2
ON409982	TAN/17/Mbagala	P72_Flanking_Primer_S1	2.61e-08	100	0	0	86715	86738	1	24	TRUE	GTGAGTGGGAATCTATCTGTATGG	GTGAGTGGGAATCTATCTGTATGG	P72_Flanking_Primer_S1
ON409982	TAN/17/Mbagala	P72_Flanking_Primer_AS1	1.61e-06	100	0	0	88985	89005	21	1	TRUE	TTGGTGTATGAACTACCTGCC	TTGGTGTATGAACTACCTGCC	P72_Flanking_Primer_AS1 (Reverse Complement)
ON409982	TAN/17/Mbagala	P72_Flanking_Primer_AS2	6.35e-06	100	0	0	88948	88967	20	1	FALSE	TATTGACACGCTCTTGCTGG	TATTGACACGCTCTTGCTGG	P72_Flanking_Primer_AS2 (Reverse Compliment)
ON409983	TAN/20/Morogoro	P72_Flanking_Primer_S2	2.79e-08	100	0	0	99742	99765	1	24	TRUE	CTGTATGGAGCTCCCTGAAATAAA	CTGTATGGAGCTCCCTGAAATAAA	P72_Flanking_Primer_S2
ON409983	TAN/20/Morogoro	P72_Flanking_Primer_S1	2.79e-08	100	0	0	99726	99749	1	24	TRUE	GTGAGTGGGAATCTATCTGTATGG	GTGAGTGGGAATCTATCTGTATGG	P72_Flanking_Primer_S1
ON409983	TAN/20/Morogoro	P72_Flanking_Primer_AS1	1.72e-06	100	0	0	101996	102016	21	1	TRUE	TTGGTGTATGAACTACCTGCC	TTGGTGTATGAACTACCTGCC	P72_Flanking_Primer_AS1 (Reverse Complement)
ON409983	TAN/20/Morogoro	P72_Flanking_Primer_AS2	6.81e-06	100	0	0	101959	101978	20	1	FALSE	TATTGACACGCTCTTGCTGG	TATTGACACGCTCTTGCTGG	P72_Flanking_Primer_AS2 (Reverse Compliment)
ON456300	Yangzhou	P72_Flanking_Primer_S2	2.86e-08	100	0	0	103082	103105	1	24	TRUE	CTGTATGGAGCTCCCTGAAATAAA	CTGTATGGAGCTCCCTGAAATAAA	P72_Flanking_Primer_S2
ON456300	Yangzhou	P72_Flanking_Primer_S1	2.86e-08	100	0	0	103066	103089	1	24	TRUE	GTGAGTGGGAATCTATCTGTATGG	GTGAGTGGGAATCTATCTGTATGG	P72_Flanking_Primer_S1
ON456300	Yangzhou	P72_Flanking_Primer_AS1	1.77e-06	100	0	0	105336	105356	21	1	TRUE	TTGGTGTATGAACTACCTGCC	TTGGTGTATGAACTACCTGCC	P72_Flanking_Primer_AS1 (Reverse Complement)
ON456300	Yangzhou	P72_Flanking_Primer_AS2	6.98e-06	100	0	0	105299	105318	20	1	FALSE	TATTGACACGCTCTTGCTGG	TATTGACACGCTCTTGCTGG	P72_Flanking_Primer_AS2 (Reverse Compliment)
ON963982	A4	P72_Flanking_Primer_S2	2.93e-08	100	0	0	87058	87081	24	1	TRUE	TTTATTTCAGGGAGCTCCATACAG	TTTATTTCAGGGAGCTCCATACAG	S2_Wrong Orientation??
ON963982	A4	P72_Flanking_Primer_S1	2.93e-08	100	0	0	87074	87097	24	1	TRUE	CCATACAGATAGATTCCCACTCAC	CCATACAGATAGATTCCCACTCAC	S1_Wrong Orientation??
ON963982	A4	P72_Flanking_Primer_AS1	1.81e-06	100	0	0	84808	84828	1	21	TRUE	GGCAGGTAGTTCATACACCAA	GGCAGGTAGTTCATACACCAA	AS1_Wrong Orientation??
ON963982	A4	P72_Flanking_Primer_AS2	7.15e-06	100	0	0	84845	84864	1	20	TRUE	CCAGCAAGAGCGTGTCAATA	CCAGCAAGAGCGTGTCAATA	AS2_Wrong Orientation??
OP312970	19155_WB	P72_Flanking_Primer_S2	2.77e-08	100	0	0	97636	97659	1	24	TRUE	CTGTATGGAGCTCCCTGAAATAAA	CTGTATGGAGCTCCCTGAAATAAA	P72_Flanking_Primer_S2
OP312970	19155_WB	P72_Flanking_Primer_S1	2.77e-08	100	0	0	97620	97643	1	24	TRUE	GTGAGTGGGAATCTATCTGTATGG	GTGAGTGGGAATCTATCTGTATGG	P72_Flanking_Primer_S1
OP312970	19155_WB	P72_Flanking_Primer_AS2	0.000105	100	0	0	99854	99871	20	3	FALSE	TATTGACACGCTCTTGCT	TATTGACACGCTCTTGCT	AS2_Variant_04
OP312970	19155_WB	P72_Flanking_Primer_AS1	0.1	90.476	2	0	99891	99911	21	1	TRUE	TTGGTGTATGAATTGCCTGCC	TTGGTGTATGAACTACCTGCC	AS1_Variant_01
OP467597	ASF-MNG19	P72_Flanking_Primer_S2	2.86e-08	100	0	0	103050	103073	1	24	TRUE	CTGTATGGAGCTCCCTGAAATAAA	CTGTATGGAGCTCCCTGAAATAAA	P72_Flanking_Primer_S2
OP467597	ASF-MNG19	P72_Flanking_Primer_S1	2.86e-08	100	0	0	103034	103057	1	24	TRUE	GTGAGTGGGAATCTATCTGTATGG	GTGAGTGGGAATCTATCTGTATGG	P72_Flanking_Primer_S1
OP467597	ASF-MNG19	P72_Flanking_Primer_AS1	1.77e-06	100	0	0	105304	105324	21	1	TRUE	TTGGTGTATGAACTACCTGCC	TTGGTGTATGAACTACCTGCC	P72_Flanking_Primer_AS1 (Reverse Complement)
OP467597	ASF-MNG19	P72_Flanking_Primer_AS2	6.98e-06	100	0	0	105267	105286	20	1	FALSE	TATTGACACGCTCTTGCTGG	TATTGACACGCTCTTGCTGG	P72_Flanking_Primer_AS2 (Reverse Compliment)
OP510032	ASFV/Primorsky_19/DP-8235	P72_Flanking_Primer_S2	2.9e-08	100	0	0	104412	104435	1	24	TRUE	CTGTATGGAGCTCCCTGAAATAAA	CTGTATGGAGCTCCCTGAAATAAA	P72_Flanking_Primer_S2
OP510032	ASFV/Primorsky_19/DP-8235	P72_Flanking_Primer_S1	2.9e-08	100	0	0	104396	104419	1	24	TRUE	GTGAGTGGGAATCTATCTGTATGG	GTGAGTGGGAATCTATCTGTATGG	P72_Flanking_Primer_S1
OP510032	ASFV/Primorsky_19/DP-8235	P72_Flanking_Primer_AS1	1.79e-06	100	0	0	106666	106686	21	1	TRUE	TTGGTGTATGAACTACCTGCC	TTGGTGTATGAACTACCTGCC	P72_Flanking_Primer_AS1 (Reverse Complement)
OP510032	ASFV/Primorsky_19/DP-8235	P72_Flanking_Primer_AS2	7.08e-06	100	0	0	106629	106648	20	1	FALSE	TATTGACACGCTCTTGCTGG	TATTGACACGCTCTTGCTGG	P72_Flanking_Primer_AS2 (Reverse Compliment)
OP510033	ASFV/Zabaykali_20/DP-4905	P72_Flanking_Primer_S2	2.9e-08	100	0	0	104411	104434	1	24	TRUE	CTGTATGGAGCTCCCTGAAATAAA	CTGTATGGAGCTCCCTGAAATAAA	P72_Flanking_Primer_S2
OP510033	ASFV/Zabaykali_20/DP-4905	P72_Flanking_Primer_S1	2.9e-08	100	0	0	104395	104418	1	24	TRUE	GTGAGTGGGAATCTATCTGTATGG	GTGAGTGGGAATCTATCTGTATGG	P72_Flanking_Primer_S1
OP510033	ASFV/Zabaykali_20/DP-4905	P72_Flanking_Primer_AS1	1.79e-06	100	0	0	106665	106685	21	1	TRUE	TTGGTGTATGAACTACCTGCC	TTGGTGTATGAACTACCTGCC	P72_Flanking_Primer_AS1 (Reverse Complement)
OP510033	ASFV/Zabaykali_20/DP-4905	P72_Flanking_Primer_AS2	7.08e-06	100	0	0	106628	106647	20	1	FALSE	TATTGACACGCTCTTGCTGG	TATTGACACGCTCTTGCTGG	P72_Flanking_Primer_AS2 (Reverse Compliment)
OP605386	20355/RM/2022_Italy	P72_Flanking_Primer_S2	2.9e-08	100	0	0	104410	104433	1	24	TRUE	CTGTATGGAGCTCCCTGAAATAAA	CTGTATGGAGCTCCCTGAAATAAA	P72_Flanking_Primer_S2
OP605386	20355/RM/2022_Italy	P72_Flanking_Primer_S1	2.9e-08	100	0	0	104394	104417	1	24	TRUE	GTGAGTGGGAATCTATCTGTATGG	GTGAGTGGGAATCTATCTGTATGG	P72_Flanking_Primer_S1
OP605386	20355/RM/2022_Italy	P72_Flanking_Primer_AS1	1.79e-06	100	0	0	106664	106684	21	1	TRUE	TTGGTGTATGAACTACCTGCC	TTGGTGTATGAACTACCTGCC	P72_Flanking_Primer_AS1 (Reverse Complement)
OP605386	20355/RM/2022_Italy	P72_Flanking_Primer_AS2	7.08e-06	100	0	0	106627	106646	20	1	FALSE	TATTGACACGCTCTTGCTGG	TATTGACACGCTCTTGCTGG	P72_Flanking_Primer_AS2 (Reverse Compliment)
OP612151	SY-2	P72_Flanking_Primer_S2	2.89e-08	100	0	0	103455	103478	1	24	TRUE	CTGTATGGAGCTCCCTGAAATAAA	CTGTATGGAGCTCCCTGAAATAAA	P72_Flanking_Primer_S2
OP612151	SY-2	P72_Flanking_Primer_S1	2.89e-08	100	0	0	103439	103462	1	24	TRUE	GTGAGTGGGAATCTATCTGTATGG	GTGAGTGGGAATCTATCTGTATGG	P72_Flanking_Primer_S1
OP612151	SY-2	P72_Flanking_Primer_AS1	1.78e-06	100	0	0	105709	105729	21	1	TRUE	TTGGTGTATGAACTACCTGCC	TTGGTGTATGAACTACCTGCC	P72_Flanking_Primer_AS1 (Reverse Complement)
OP612151	SY-2	P72_Flanking_Primer_AS2	7.03e-06	100	0	0	105672	105691	20	1	FALSE	TATTGACACGCTCTTGCTGG	TATTGACACGCTCTTGCTGG	P72_Flanking_Primer_AS2 (Reverse Compliment)
OP628183	Korea/HC224/2020	P72_Flanking_Primer_S2	2.87e-08	100	0	0	103424	103447	1	24	TRUE	CTGTATGGAGCTCCCTGAAATAAA	CTGTATGGAGCTCCCTGAAATAAA	P72_Flanking_Primer_S2
OP628183	Korea/HC224/2020	P72_Flanking_Primer_S1	2.87e-08	100	0	0	103408	103431	1	24	TRUE	GTGAGTGGGAATCTATCTGTATGG	GTGAGTGGGAATCTATCTGTATGG	P72_Flanking_Primer_S1
OP628183	Korea/HC224/2020	P72_Flanking_Primer_AS1	1.77e-06	100	0	0	105678	105698	21	1	TRUE	TTGGTGTATGAACTACCTGCC	TTGGTGTATGAACTACCTGCC	P72_Flanking_Primer_AS1 (Reverse Complement)
OP628183	Korea/HC224/2020	P72_Flanking_Primer_AS2	7.01e-06	100	0	0	105641	105660	20	1	FALSE	TATTGACACGCTCTTGCTGG	TATTGACACGCTCTTGCTGG	P72_Flanking_Primer_AS2 (Reverse Compliment)
OP672342	Nigeria-RV502	P72_Flanking_Primer_S2	2.82e-08	100	0	0	96894	96917	1	24	TRUE	CTGTATGGAGCTCCCTGAAATAAA	CTGTATGGAGCTCCCTGAAATAAA	P72_Flanking_Primer_S2
OP672342	Nigeria-RV502	P72_Flanking_Primer_S1	2.82e-08	100	0	0	96878	96901	1	24	TRUE	GTGAGTGGGAATCTATCTGTATGG	GTGAGTGGGAATCTATCTGTATGG	P72_Flanking_Primer_S1
OP672342	Nigeria-RV502	P72_Flanking_Primer_AS1	1.74e-06	100	0	0	99148	99168	21	1	TRUE	TTGGTGTATGAACTACCTGCC	TTGGTGTATGAACTACCTGCC	P72_Flanking_Primer_AS1 (Reverse Complement)
OP672342	Nigeria-RV502	P72_Flanking_Primer_AS2	6.88e-06	100	0	0	99111	99130	20	1	FALSE	TATTGACACGCTCTTGCTGG	TATTGACACGCTCTTGCTGG	P72_Flanking_Primer_AS2 (Reverse Compliment)
OP823268	#na	P72_Flanking_Primer_S2	2.86e-08	100	0	0	103034	103057	1	24	TRUE	CTGTATGGAGCTCCCTGAAATAAA	CTGTATGGAGCTCCCTGAAATAAA	P72_Flanking_Primer_S2
OP823268	#na	P72_Flanking_Primer_S1	2.86e-08	100	0	0	103018	103041	1	24	TRUE	GTGAGTGGGAATCTATCTGTATGG	GTGAGTGGGAATCTATCTGTATGG	P72_Flanking_Primer_S1
OP823268	#na	P72_Flanking_Primer_AS1	1.77e-06	100	0	0	105288	105308	21	1	TRUE	TTGGTGTATGAACTACCTGCC	TTGGTGTATGAACTACCTGCC	P72_Flanking_Primer_AS1 (Reverse Complement)
OP823268	#na	P72_Flanking_Primer_AS2	6.98e-06	100	0	0	105251	105270	20	1	FALSE	TATTGACACGCTCTTGCTGG	TATTGACACGCTCTTGCTGG	P72_Flanking_Primer_AS2 (Reverse Compliment)
OP823269	#na	P72_Flanking_Primer_S2	2.86e-08	100	0	0	103033	103056	1	24	TRUE	CTGTATGGAGCTCCCTGAAATAAA	CTGTATGGAGCTCCCTGAAATAAA	P72_Flanking_Primer_S2
OP823269	#na	P72_Flanking_Primer_S1	2.86e-08	100	0	0	103017	103040	1	24	TRUE	GTGAGTGGGAATCTATCTGTATGG	GTGAGTGGGAATCTATCTGTATGG	P72_Flanking_Primer_S1
OP823269	#na	P72_Flanking_Primer_AS1	1.77e-06	100	0	0	105287	105307	21	1	TRUE	TTGGTGTATGAACTACCTGCC	TTGGTGTATGAACTACCTGCC	P72_Flanking_Primer_AS1 (Reverse Complement)
OP823269	#na	P72_Flanking_Primer_AS2	6.98e-06	100	0	0	105250	105269	20	1	FALSE	TATTGACACGCTCTTGCTGG	TATTGACACGCTCTTGCTGG	P72_Flanking_Primer_AS2 (Reverse Compliment)
OP856591	China/LN/2018/1	P72_Flanking_Primer_S2	2.89e-08	100	0	0	103447	103470	1	24	TRUE	CTGTATGGAGCTCCCTGAAATAAA	CTGTATGGAGCTCCCTGAAATAAA	P72_Flanking_Primer_S2
OP856591	China/LN/2018/1	P72_Flanking_Primer_S1	2.89e-08	100	0	0	103431	103454	1	24	TRUE	GTGAGTGGGAATCTATCTGTATGG	GTGAGTGGGAATCTATCTGTATGG	P72_Flanking_Primer_S1
OP856591	China/LN/2018/1	P72_Flanking_Primer_AS1	1.78e-06	100	0	0	105701	105721	21	1	TRUE	TTGGTGTATGAACTACCTGCC	TTGGTGTATGAACTACCTGCC	P72_Flanking_Primer_AS1 (Reverse Complement)
OP856591	China/LN/2018/1	P72_Flanking_Primer_AS2	7.03e-06	100	0	0	105664	105683	20	1	FALSE	TATTGACACGCTCTTGCTGG	TATTGACACGCTCTTGCTGG	P72_Flanking_Primer_AS2 (Reverse Compliment)
OQ504954	Pig/Henan/123014/2022	P72_Flanking_Primer_S2	2.82e-08	100	0	0	99377	99400	1	24	TRUE	CTGTATGGAGCTCCCTGAAATAAA	CTGTATGGAGCTCCCTGAAATAAA	P72_Flanking_Primer_S2
OQ504954	Pig/Henan/123014/2022	P72_Flanking_Primer_S1	2.82e-08	100	0	0	99361	99384	1	24	TRUE	GTGAGTGGGAATCTATCTGTATGG	GTGAGTGGGAATCTATCTGTATGG	P72_Flanking_Primer_S1
OQ504954	Pig/Henan/123014/2022	P72_Flanking_Primer_AS2	0.000108	100	0	0	101596	101613	20	3	FALSE	TATTGACACGCTCTTGCT	TATTGACACGCTCTTGCT	AS2_Variant_04
OQ504954	Pig/Henan/123014/2022	P72_Flanking_Primer_AS1	0.1	90.476	2	0	101633	101653	21	1	TRUE	TTGGTGTATGAATTGCCTGCC	TTGGTGTATGAACTACCTGCC	AS1_Variant_01
OQ504955	Pig/Inner Mongolia/DQDM/2022	P72_Flanking_Primer_S2	2.82e-08	100	0	0	99385	99408	1	24	TRUE	CTGTATGGAGCTCCCTGAAATAAA	CTGTATGGAGCTCCCTGAAATAAA	P72_Flanking_Primer_S2
OQ504955	Pig/Inner Mongolia/DQDM/2022	P72_Flanking_Primer_S1	2.82e-08	100	0	0	99369	99392	1	24	TRUE	GTGAGTGGGAATCTATCTGTATGG	GTGAGTGGGAATCTATCTGTATGG	P72_Flanking_Primer_S1
OQ504955	Pig/Inner Mongolia/DQDM/2022	P72_Flanking_Primer_AS2	0.000107	100	0	0	101604	101621	20	3	FALSE	TATTGACACGCTCTTGCT	TATTGACACGCTCTTGCT	AS2_Variant_04
OQ504955	Pig/Inner Mongolia/DQDM/2022	P72_Flanking_Primer_AS1	0.1	90.476	2	0	101641	101661	21	1	TRUE	TTGGTGTATGAATTGCCTGCC	TTGGTGTATGAACTACCTGCC	AS1_Variant_01
OQ504956	Pig/Jiangsu/LG/2021,	P72_Flanking_Primer_S2	2.83e-08	100	0	0	99347	99370	1	24	TRUE	CTGTATGGAGCTCCCTGAAATAAA	CTGTATGGAGCTCCCTGAAATAAA	P72_Flanking_Primer_S2
OQ504956	Pig/Jiangsu/LG/2021,	P72_Flanking_Primer_S1	2.83e-08	100	0	0	99331	99354	1	24	TRUE	GTGAGTGGGAATCTATCTGTATGG	GTGAGTGGGAATCTATCTGTATGG	P72_Flanking_Primer_S1
OQ504956	Pig/Jiangsu/LG/2021,	P72_Flanking_Primer_AS2	0.000108	100	0	0	101566	101583	20	3	FALSE	TATTGACACGCTCTTGCT	TATTGACACGCTCTTGCT	AS2_Variant_04
OQ504956	Pig/Jiangsu/LG/2021,	P72_Flanking_Primer_AS1	0.1	90.476	2	0	101603	101623	21	1	TRUE	TTGGTGTATGAATTGCCTGCC	TTGGTGTATGAACTACCTGCC	AS1_Variant_01
OX376250	2020ASP02805	P72_Flanking_Primer_S2	2.9e-08	100	0	0	104394	104417	1	24	TRUE	CTGTATGGAGCTCCCTGAAATAAA	CTGTATGGAGCTCCCTGAAATAAA	P72_Flanking_Primer_S2
OX376250	2020ASP02805	P72_Flanking_Primer_S1	2.9e-08	100	0	0	104378	104401	1	24	TRUE	GTGAGTGGGAATCTATCTGTATGG	GTGAGTGGGAATCTATCTGTATGG	P72_Flanking_Primer_S1
OX376250	2020ASP02805	P72_Flanking_Primer_AS1	1.79e-06	100	0	0	106648	106668	21	1	TRUE	TTGGTGTATGAACTACCTGCC	TTGGTGTATGAACTACCTGCC	P72_Flanking_Primer_AS1 (Reverse Complement)
OX376250	2020ASP02805	P72_Flanking_Primer_AS2	7.08e-06	100	0	0	106611	106630	20	1	FALSE	TATTGACACGCTCTTGCTGG	TATTGACACGCTCTTGCTGG	P72_Flanking_Primer_AS2 (Reverse Compliment)
OX376251	2021ASP01919	P72_Flanking_Primer_S2	2.9e-08	100	0	0	104401	104424	1	24	TRUE	CTGTATGGAGCTCCCTGAAATAAA	CTGTATGGAGCTCCCTGAAATAAA	P72_Flanking_Primer_S2
OX376251	2021ASP01919	P72_Flanking_Primer_S1	2.9e-08	100	0	0	104385	104408	1	24	TRUE	GTGAGTGGGAATCTATCTGTATGG	GTGAGTGGGAATCTATCTGTATGG	P72_Flanking_Primer_S1
OX376251	2021ASP01919	P72_Flanking_Primer_AS1	1.79e-06	100	0	0	106655	106675	21	1	TRUE	TTGGTGTATGAACTACCTGCC	TTGGTGTATGAACTACCTGCC	P72_Flanking_Primer_AS1 (Reverse Complement)
OX376251	2021ASP01919	P72_Flanking_Primer_AS2	7.08e-06	100	0	0	106618	106637	20	1	FALSE	TATTGACACGCTCTTGCTGG	TATTGACACGCTCTTGCTGG	P72_Flanking_Primer_AS2 (Reverse Compliment)
OX376252	2021ASP00703	P72_Flanking_Primer_S2	2.9e-08	100	0	0	104403	104426	1	24	TRUE	CTGTATGGAGCTCCCTGAAATAAA	CTGTATGGAGCTCCCTGAAATAAA	P72_Flanking_Primer_S2
OX376252	2021ASP00703	P72_Flanking_Primer_S1	2.9e-08	100	0	0	104387	104410	1	24	TRUE	GTGAGTGGGAATCTATCTGTATGG	GTGAGTGGGAATCTATCTGTATGG	P72_Flanking_Primer_S1
OX376252	2021ASP00703	P72_Flanking_Primer_AS1	1.79e-06	100	0	0	106657	106677	21	1	TRUE	TTGGTGTATGAACTACCTGCC	TTGGTGTATGAACTACCTGCC	P72_Flanking_Primer_AS1 (Reverse Complement)
OX376252	2021ASP00703	P72_Flanking_Primer_AS2	7.08e-06	100	0	0	106620	106639	20	1	FALSE	TATTGACACGCTCTTGCTGG	TATTGACACGCTCTTGCTGG	P72_Flanking_Primer_AS2 (Reverse Compliment)
OX376253	2021ASP01957	P72_Flanking_Primer_S2	2.9e-08	100	0	0	104401	104424	1	24	TRUE	CTGTATGGAGCTCCCTGAAATAAA	CTGTATGGAGCTCCCTGAAATAAA	P72_Flanking_Primer_S2
OX376253	2021ASP01957	P72_Flanking_Primer_S1	2.9e-08	100	0	0	104385	104408	1	24	TRUE	GTGAGTGGGAATCTATCTGTATGG	GTGAGTGGGAATCTATCTGTATGG	P72_Flanking_Primer_S1
OX376253	2021ASP01957	P72_Flanking_Primer_AS1	1.79e-06	100	0	0	106655	106675	21	1	TRUE	TTGGTGTATGAACTACCTGCC	TTGGTGTATGAACTACCTGCC	P72_Flanking_Primer_AS1 (Reverse Complement)
OX376253	2021ASP01957	P72_Flanking_Primer_AS2	7.08e-06	100	0	0	106618	106637	20	1	FALSE	TATTGACACGCTCTTGCTGG	TATTGACACGCTCTTGCTGG	P72_Flanking_Primer_AS2 (Reverse Compliment)
OX376254	2021ASP00484	P72_Flanking_Primer_S2	2.9e-08	100	0	0	104407	104430	1	24	TRUE	CTGTATGGAGCTCCCTGAAATAAA	CTGTATGGAGCTCCCTGAAATAAA	P72_Flanking_Primer_S2
OX376254	2021ASP00484	P72_Flanking_Primer_S1	2.9e-08	100	0	0	104391	104414	1	24	TRUE	GTGAGTGGGAATCTATCTGTATGG	GTGAGTGGGAATCTATCTGTATGG	P72_Flanking_Primer_S1
OX376254	2021ASP00484	P72_Flanking_Primer_AS1	1.79e-06	100	0	0	106661	106681	21	1	TRUE	TTGGTGTATGAACTACCTGCC	TTGGTGTATGAACTACCTGCC	P72_Flanking_Primer_AS1 (Reverse Complement)
OX376254	2021ASP00484	P72_Flanking_Primer_AS2	7.08e-06	100	0	0	106624	106643	20	1	FALSE	TATTGACACGCTCTTGCTGG	TATTGACACGCTCTTGCTGG	P72_Flanking_Primer_AS2 (Reverse Compliment)
OX376255	2021ASP00902	P72_Flanking_Primer_S2	2.9e-08	100	0	0	104401	104424	1	24	TRUE	CTGTATGGAGCTCCCTGAAATAAA	CTGTATGGAGCTCCCTGAAATAAA	P72_Flanking_Primer_S2
OX376255	2021ASP00902	P72_Flanking_Primer_S1	2.9e-08	100	0	0	104385	104408	1	24	TRUE	GTGAGTGGGAATCTATCTGTATGG	GTGAGTGGGAATCTATCTGTATGG	P72_Flanking_Primer_S1
OX376255	2021ASP00902	P72_Flanking_Primer_AS1	1.79e-06	100	0	0	106655	106675	21	1	TRUE	TTGGTGTATGAACTACCTGCC	TTGGTGTATGAACTACCTGCC	P72_Flanking_Primer_AS1 (Reverse Complement)
OX376255	2021ASP00902	P72_Flanking_Primer_AS2	7.08e-06	100	0	0	106618	106637	20	1	FALSE	TATTGACACGCTCTTGCTGG	TATTGACACGCTCTTGCTGG	P72_Flanking_Primer_AS2 (Reverse Compliment)
OX376256	2020ASP01832	P72_Flanking_Primer_S2	2.9e-08	100	0	0	104383	104406	1	24	TRUE	CTGTATGGAGCTCCCTGAAATAAA	CTGTATGGAGCTCCCTGAAATAAA	P72_Flanking_Primer_S2
OX376256	2020ASP01832	P72_Flanking_Primer_S1	2.9e-08	100	0	0	104367	104390	1	24	TRUE	GTGAGTGGGAATCTATCTGTATGG	GTGAGTGGGAATCTATCTGTATGG	P72_Flanking_Primer_S1
OX376256	2020ASP01832	P72_Flanking_Primer_AS1	1.79e-06	100	0	0	106637	106657	21	1	TRUE	TTGGTGTATGAACTACCTGCC	TTGGTGTATGAACTACCTGCC	P72_Flanking_Primer_AS1 (Reverse Complement)
OX376256	2020ASP01832	P72_Flanking_Primer_AS2	7.08e-06	100	0	0	106600	106619	20	1	FALSE	TATTGACACGCTCTTGCTGG	TATTGACACGCTCTTGCTGG	P72_Flanking_Primer_AS2 (Reverse Compliment)
OX376257	2021ASP02148	P72_Flanking_Primer_S2	2.9e-08	100	0	0	104401	104424	1	24	TRUE	CTGTATGGAGCTCCCTGAAATAAA	CTGTATGGAGCTCCCTGAAATAAA	P72_Flanking_Primer_S2
OX376257	2021ASP02148	P72_Flanking_Primer_S1	2.9e-08	100	0	0	104385	104408	1	24	TRUE	GTGAGTGGGAATCTATCTGTATGG	GTGAGTGGGAATCTATCTGTATGG	P72_Flanking_Primer_S1
OX376257	2021ASP02148	P72_Flanking_Primer_AS1	1.79e-06	100	0	0	106655	106675	21	1	TRUE	TTGGTGTATGAACTACCTGCC	TTGGTGTATGAACTACCTGCC	P72_Flanking_Primer_AS1 (Reverse Complement)
OX376257	2021ASP02148	P72_Flanking_Primer_AS2	7.08e-06	100	0	0	106618	106637	20	1	FALSE	TATTGACACGCTCTTGCTGG	TATTGACACGCTCTTGCTGG	P72_Flanking_Primer_AS2 (Reverse Compliment)
OX376258	2020ASP02894	P72_Flanking_Primer_S2	2.9e-08	100	0	0	104400	104423	1	24	TRUE	CTGTATGGAGCTCCCTGAAATAAA	CTGTATGGAGCTCCCTGAAATAAA	P72_Flanking_Primer_S2
OX376258	2020ASP02894	P72_Flanking_Primer_S1	2.9e-08	100	0	0	104384	104407	1	24	TRUE	GTGAGTGGGAATCTATCTGTATGG	GTGAGTGGGAATCTATCTGTATGG	P72_Flanking_Primer_S1
OX376258	2020ASP02894	P72_Flanking_Primer_AS1	1.79e-06	100	0	0	106654	106674	21	1	TRUE	TTGGTGTATGAACTACCTGCC	TTGGTGTATGAACTACCTGCC	P72_Flanking_Primer_AS1 (Reverse Complement)
OX376258	2020ASP02894	P72_Flanking_Primer_AS2	7.08e-06	100	0	0	106617	106636	20	1	FALSE	TATTGACACGCTCTTGCTGG	TATTGACACGCTCTTGCTGG	P72_Flanking_Primer_AS2 (Reverse Compliment)
OX376259	2021ASP02665	P72_Flanking_Primer_S2	2.9e-08	100	0	0	104417	104440	1	24	TRUE	CTGTATGGAGCTCCCTGAAATAAA	CTGTATGGAGCTCCCTGAAATAAA	P72_Flanking_Primer_S2
OX376259	2021ASP02665	P72_Flanking_Primer_S1	2.9e-08	100	0	0	104401	104424	1	24	TRUE	GTGAGTGGGAATCTATCTGTATGG	GTGAGTGGGAATCTATCTGTATGG	P72_Flanking_Primer_S1
OX376259	2021ASP02665	P72_Flanking_Primer_AS1	1.79e-06	100	0	0	106671	106691	21	1	TRUE	TTGGTGTATGAACTACCTGCC	TTGGTGTATGAACTACCTGCC	P72_Flanking_Primer_AS1 (Reverse Complement)
OX376259	2021ASP02665	P72_Flanking_Primer_AS2	7.08e-06	100	0	0	106634	106653	20	1	FALSE	TATTGACACGCTCTTGCTGG	TATTGACACGCTCTTGCTGG	P72_Flanking_Primer_AS2 (Reverse Compliment)
OX376260	2021ASP01917	P72_Flanking_Primer_S2	2.9e-08	100	0	0	104403	104426	1	24	TRUE	CTGTATGGAGCTCCCTGAAATAAA	CTGTATGGAGCTCCCTGAAATAAA	P72_Flanking_Primer_S2
OX376260	2021ASP01917	P72_Flanking_Primer_S1	2.9e-08	100	0	0	104387	104410	1	24	TRUE	GTGAGTGGGAATCTATCTGTATGG	GTGAGTGGGAATCTATCTGTATGG	P72_Flanking_Primer_S1
OX376260	2021ASP01917	P72_Flanking_Primer_AS1	1.79e-06	100	0	0	106657	106677	21	1	TRUE	TTGGTGTATGAACTACCTGCC	TTGGTGTATGAACTACCTGCC	P72_Flanking_Primer_AS1 (Reverse Complement)
OX376260	2021ASP01917	P72_Flanking_Primer_AS2	7.08e-06	100	0	0	106620	106639	20	1	FALSE	TATTGACACGCTCTTGCTGG	TATTGACACGCTCTTGCTGG	P72_Flanking_Primer_AS2 (Reverse Compliment)
OX376261	2020ASP02103	P72_Flanking_Primer_S2	2.9e-08	100	0	0	104402	104425	1	24	TRUE	CTGTATGGAGCTCCCTGAAATAAA	CTGTATGGAGCTCCCTGAAATAAA	P72_Flanking_Primer_S2
OX376261	2020ASP02103	P72_Flanking_Primer_S1	2.9e-08	100	0	0	104386	104409	1	24	TRUE	GTGAGTGGGAATCTATCTGTATGG	GTGAGTGGGAATCTATCTGTATGG	P72_Flanking_Primer_S1
OX376261	2020ASP02103	P72_Flanking_Primer_AS1	1.79e-06	100	0	0	106656	106676	21	1	TRUE	TTGGTGTATGAACTACCTGCC	TTGGTGTATGAACTACCTGCC	P72_Flanking_Primer_AS1 (Reverse Complement)
OX376261	2020ASP02103	P72_Flanking_Primer_AS2	7.08e-06	100	0	0	106619	106638	20	1	FALSE	TATTGACACGCTCTTGCTGG	TATTGACACGCTCTTGCTGG	P72_Flanking_Primer_AS2 (Reverse Compliment)
OX376262	2021ASP00921	P72_Flanking_Primer_S2	2.9e-08	100	0	0	104404	104427	1	24	TRUE	CTGTATGGAGCTCCCTGAAATAAA	CTGTATGGAGCTCCCTGAAATAAA	P72_Flanking_Primer_S2
OX376262	2021ASP00921	P72_Flanking_Primer_S1	2.9e-08	100	0	0	104388	104411	1	24	TRUE	GTGAGTGGGAATCTATCTGTATGG	GTGAGTGGGAATCTATCTGTATGG	P72_Flanking_Primer_S1
OX376262	2021ASP00921	P72_Flanking_Primer_AS1	1.79e-06	100	0	0	106658	106678	21	1	TRUE	TTGGTGTATGAACTACCTGCC	TTGGTGTATGAACTACCTGCC	P72_Flanking_Primer_AS1 (Reverse Complement)
OX376262	2021ASP00921	P72_Flanking_Primer_AS2	7.08e-06	100	0	0	106621	106640	20	1	FALSE	TATTGACACGCTCTTGCTGG	TATTGACACGCTCTTGCTGG	P72_Flanking_Primer_AS2 (Reverse Compliment)
OX376263	2021ASP02207	P72_Flanking_Primer_S2	2.9e-08	100	0	0	104400	104423	1	24	TRUE	CTGTATGGAGCTCCCTGAAATAAA	CTGTATGGAGCTCCCTGAAATAAA	P72_Flanking_Primer_S2
OX376263	2021ASP02207	P72_Flanking_Primer_S1	2.9e-08	100	0	0	104384	104407	1	24	TRUE	GTGAGTGGGAATCTATCTGTATGG	GTGAGTGGGAATCTATCTGTATGG	P72_Flanking_Primer_S1
OX376263	2021ASP02207	P72_Flanking_Primer_AS1	1.79e-06	100	0	0	106654	106674	21	1	TRUE	TTGGTGTATGAACTACCTGCC	TTGGTGTATGAACTACCTGCC	P72_Flanking_Primer_AS1 (Reverse Complement)
OX376263	2021ASP02207	P72_Flanking_Primer_AS2	7.08e-06	100	0	0	106617	106636	20	1	FALSE	TATTGACACGCTCTTGCTGG	TATTGACACGCTCTTGCTGG	P72_Flanking_Primer_AS2 (Reverse Compliment)
OX376264	2021ASP03380	P72_Flanking_Primer_S2	2.9e-08	100	0	0	104252	104275	1	24	TRUE	CTGTATGGAGCTCCCTGAAATAAA	CTGTATGGAGCTCCCTGAAATAAA	P72_Flanking_Primer_S2
OX376264	2021ASP03380	P72_Flanking_Primer_S1	2.9e-08	100	0	0	104236	104259	1	24	TRUE	GTGAGTGGGAATCTATCTGTATGG	GTGAGTGGGAATCTATCTGTATGG	P72_Flanking_Primer_S1
OX376264	2021ASP03380	P72_Flanking_Primer_AS1	1.79e-06	100	0	0	106506	106526	21	1	TRUE	TTGGTGTATGAACTACCTGCC	TTGGTGTATGAACTACCTGCC	P72_Flanking_Primer_AS1 (Reverse Complement)
OX376264	2021ASP03380	P72_Flanking_Primer_AS2	7.07e-06	100	0	0	106469	106488	20	1	FALSE	TATTGACACGCTCTTGCTGG	TATTGACACGCTCTTGCTGG	P72_Flanking_Primer_AS2 (Reverse Compliment)
OX376265	2021ASP03384	P72_Flanking_Primer_S2	2.9e-08	100	0	0	104324	104347	1	24	TRUE	CTGTATGGAGCTCCCTGAAATAAA	CTGTATGGAGCTCCCTGAAATAAA	P72_Flanking_Primer_S2
OX376265	2021ASP03384	P72_Flanking_Primer_S1	2.9e-08	100	0	0	104308	104331	1	24	TRUE	GTGAGTGGGAATCTATCTGTATGG	GTGAGTGGGAATCTATCTGTATGG	P72_Flanking_Primer_S1
OX376265	2021ASP03384	P72_Flanking_Primer_AS1	1.79e-06	100	0	0	106578	106598	21	1	TRUE	TTGGTGTATGAACTACCTGCC	TTGGTGTATGAACTACCTGCC	P72_Flanking_Primer_AS1 (Reverse Complement)
OX376265	2021ASP03384	P72_Flanking_Primer_AS2	7.08e-06	100	0	0	106541	106560	20	1	FALSE	TATTGACACGCTCTTGCTGG	TATTGACACGCTCTTGCTGG	P72_Flanking_Primer_AS2 (Reverse Compliment)
OX376266	2021ASP03643	P72_Flanking_Primer_S2	2.9e-08	100	0	0	104404	104427	1	24	TRUE	CTGTATGGAGCTCCCTGAAATAAA	CTGTATGGAGCTCCCTGAAATAAA	P72_Flanking_Primer_S2
OX376266	2021ASP03643	P72_Flanking_Primer_S1	2.9e-08	100	0	0	104388	104411	1	24	TRUE	GTGAGTGGGAATCTATCTGTATGG	GTGAGTGGGAATCTATCTGTATGG	P72_Flanking_Primer_S1
OX376266	2021ASP03643	P72_Flanking_Primer_AS1	1.79e-06	100	0	0	106658	106678	21	1	TRUE	TTGGTGTATGAACTACCTGCC	TTGGTGTATGAACTACCTGCC	P72_Flanking_Primer_AS1 (Reverse Complement)
OX376266	2021ASP03643	P72_Flanking_Primer_AS2	7.08e-06	100	0	0	106621	106640	20	1	FALSE	TATTGACACGCTCTTGCTGG	TATTGACACGCTCTTGCTGG	P72_Flanking_Primer_AS2 (Reverse Compliment)
OX376267	2021ASP03251	P72_Flanking_Primer_S2	2.9e-08	100	0	0	104416	104439	1	24	TRUE	CTGTATGGAGCTCCCTGAAATAAA	CTGTATGGAGCTCCCTGAAATAAA	P72_Flanking_Primer_S2
OX376267	2021ASP03251	P72_Flanking_Primer_S1	2.9e-08	100	0	0	104400	104423	1	24	TRUE	GTGAGTGGGAATCTATCTGTATGG	GTGAGTGGGAATCTATCTGTATGG	P72_Flanking_Primer_S1
OX376267	2021ASP03251	P72_Flanking_Primer_AS1	1.79e-06	100	0	0	106670	106690	21	1	TRUE	TTGGTGTATGAACTACCTGCC	TTGGTGTATGAACTACCTGCC	P72_Flanking_Primer_AS1 (Reverse Complement)
OX376267	2021ASP03251	P72_Flanking_Primer_AS2	7.08e-06	100	0	0	106633	106652	20	1	FALSE	TATTGACACGCTCTTGCTGG	TATTGACACGCTCTTGCTGG	P72_Flanking_Primer_AS2 (Reverse Compliment)
OX376268	2021ASP03144	P72_Flanking_Primer_S2	2.9e-08	100	0	0	104403	104426	1	24	TRUE	CTGTATGGAGCTCCCTGAAATAAA	CTGTATGGAGCTCCCTGAAATAAA	P72_Flanking_Primer_S2
OX376268	2021ASP03144	P72_Flanking_Primer_S1	2.9e-08	100	0	0	104387	104410	1	24	TRUE	GTGAGTGGGAATCTATCTGTATGG	GTGAGTGGGAATCTATCTGTATGG	P72_Flanking_Primer_S1
OX376268	2021ASP03144	P72_Flanking_Primer_AS1	1.79e-06	100	0	0	106657	106677	21	1	TRUE	TTGGTGTATGAACTACCTGCC	TTGGTGTATGAACTACCTGCC	P72_Flanking_Primer_AS1 (Reverse Complement)
OX376268	2021ASP03144	P72_Flanking_Primer_AS2	7.08e-06	100	0	0	106620	106639	20	1	FALSE	TATTGACACGCTCTTGCTGG	TATTGACACGCTCTTGCTGG	P72_Flanking_Primer_AS2 (Reverse Compliment)
OX376271	2021ASP03658	P72_Flanking_Primer_S2	2.9e-08	100	0	0	104405	104428	1	24	TRUE	CTGTATGGAGCTCCCTGAAATAAA	CTGTATGGAGCTCCCTGAAATAAA	P72_Flanking_Primer_S2
OX376271	2021ASP03658	P72_Flanking_Primer_S1	2.9e-08	100	0	0	104389	104412	1	24	TRUE	GTGAGTGGGAATCTATCTGTATGG	GTGAGTGGGAATCTATCTGTATGG	P72_Flanking_Primer_S1
OX376271	2021ASP03658	P72_Flanking_Primer_AS1	1.79e-06	100	0	0	106659	106679	21	1	TRUE	TTGGTGTATGAACTACCTGCC	TTGGTGTATGAACTACCTGCC	P72_Flanking_Primer_AS1 (Reverse Complement)
OX376271	2021ASP03658	P72_Flanking_Primer_AS2	7.08e-06	100	0	0	106622	106641	20	1	FALSE	TATTGACACGCTCTTGCTGG	TATTGACACGCTCTTGCTGG	P72_Flanking_Primer_AS2 (Reverse Compliment)
OX376272	2021ASP03740	P72_Flanking_Primer_S2	2.9e-08	100	0	0	104398	104421	1	24	TRUE	CTGTATGGAGCTCCCTGAAATAAA	CTGTATGGAGCTCCCTGAAATAAA	P72_Flanking_Primer_S2
OX376272	2021ASP03740	P72_Flanking_Primer_S1	2.9e-08	100	0	0	104382	104405	1	24	TRUE	GTGAGTGGGAATCTATCTGTATGG	GTGAGTGGGAATCTATCTGTATGG	P72_Flanking_Primer_S1
OX376272	2021ASP03740	P72_Flanking_Primer_AS1	1.79e-06	100	0	0	106652	106672	21	1	TRUE	TTGGTGTATGAACTACCTGCC	TTGGTGTATGAACTACCTGCC	P72_Flanking_Primer_AS1 (Reverse Complement)
OX376272	2021ASP03740	P72_Flanking_Primer_AS2	7.08e-06	100	0	0	106615	106634	20	1	FALSE	TATTGACACGCTCTTGCTGG	TATTGACACGCTCTTGCTGG	P72_Flanking_Primer_AS2 (Reverse Compliment)
OX376273	2021ASP03711	P72_Flanking_Primer_S2	2.9e-08	100	0	0	104406	104429	1	24	TRUE	CTGTATGGAGCTCCCTGAAATAAA	CTGTATGGAGCTCCCTGAAATAAA	P72_Flanking_Primer_S2
OX376273	2021ASP03711	P72_Flanking_Primer_S1	2.9e-08	100	0	0	104390	104413	1	24	TRUE	GTGAGTGGGAATCTATCTGTATGG	GTGAGTGGGAATCTATCTGTATGG	P72_Flanking_Primer_S1
OX376273	2021ASP03711	P72_Flanking_Primer_AS1	1.79e-06	100	0	0	106660	106680	21	1	TRUE	TTGGTGTATGAACTACCTGCC	TTGGTGTATGAACTACCTGCC	P72_Flanking_Primer_AS1 (Reverse Complement)
OX376273	2021ASP03711	P72_Flanking_Primer_AS2	7.08e-06	100	0	0	106623	106642	20	1	FALSE	TATTGACACGCTCTTGCTGG	TATTGACACGCTCTTGCTGG	P72_Flanking_Primer_AS2 (Reverse Compliment)

## Sheet: Blastn_Out_remaining
Accession	Isolate	Primer	E_Value	Percent_ID	mismatch	gaps	qstart	qend	sstart	send	Full Length?	Genome Sequence	Matching Primer	Genome Variant			Row Labels	Count of Isolate
AM712239	Benin 97/1	AS2_Variant_04	2.71e-06	100	0	0	100280	100299	1	20	TRUE	TATTGACACGCTCTTGCTAG					AS2_Variant_04	97
AM712239	Benin 97/1	AS2_Variant_05	0.003	94.737	1	0	100281	100299	2	20	FALSE	ATTGACACGCTTTTGCTAG					100	97
AM712240	OURT 88/3	AS2_Variant_04	2.55e-06	100	0	0	91229	91248	1	20	TRUE	TATTGACACGCTCTTGCTAG					TRUE	97
AM712240	OURT 88/3	AS2_Variant_05	0.002	94.737	1	0	91230	91248	2	20	FALSE	ATTGACACGCTTTTGCTAG					15998	1
U18466	BA71V	AS2_Variant_04	2.53e-06	100	0	0	88847	88866	1	20	TRUE	TATTGACACGCTCTTGCTAG					22137	1
U18466	BA71V	AS2_Variant_05	0.002	94.737	1	0	88848	88866	2	20	FALSE	ATTGACACGCTTTTGCTAG					22649	1
AY261360	Kenya 1950	AS2_Variant_05	2.88e-06	100	0	0	109475	109494	1	20	TRUE	CATTGACACGCTTTTGCTAG					23221	1
AY261360	Kenya 1950	AS2_Variant_04	0.003	94.737	1	0	109476	109494	2	20	FALSE	ATTGACACGCTCTTGCTAG					28928	1
AY261361	Malawi Lil-20/1 (1983)	AS2_Variant_04	0.011	94.444	1	0	104011	104028	1	18	FALSE	TATTGACACGCTCTTGCT					30322	1
AY261361	Malawi Lil-20/1 (1983)	AS2_Variant_05	0.042	94.118	1	0	104012	104028	2	18	FALSE	ATTGACACGCTTTTGCT			15998	1	31208	1
AY261362	Mkuzi 1979	AS2_Variant_04	2.86e-06	100	0	0	107453	107472	1	20	TRUE	TATTGACACGCTCTTGCTAG			22137	2	32516	1
AY261362	Mkuzi 1979	AS2_Variant_05	0.003	94.737	1	0	107454	107472	2	20	FALSE	ATTGACACGCTTTTGCTAG			22649	3	34403	1
AY261363	Pretoriuskop/96/4	AS2_Variant_04	4.41e-05	100	0	0	106578	106595	1	18	FALSE	TATTGACACGCTCTTGCT			23221	4	44076	1
AY261363	Pretoriuskop/96/4	AS2_Variant_05	0.043	94.118	1	0	106579	106595	2	18	FALSE	ATTGACACGCTTTTGCT			28928	5	46830	1
AY261364	Tengani 62	AS2_Variant_04	4.31e-05	100	0	0	100911	100928	1	18	FALSE	TATTGACACGCTCTTGCT			30322	6	47039	1
AY261364	Tengani 62	AS2_Variant_05	0.041	94.118	1	0	100912	100928	2	18	FALSE	ATTGACACGCTTTTGCT			31208	7	51268	1
AY261365	Warmbaths	AS2_Variant_04	4.43e-05	100	0	0	105606	105623	1	18	FALSE	TATTGACACGCTCTTGCT			32516	8	53706	1
AY261365	Warmbaths	AS2_Variant_05	0.043	94.118	1	0	105607	105623	2	18	FALSE	ATTGACACGCTTTTGCT			34403	9	56140	1
AY261366	Warthog	AS2_Variant_04	4.33e-05	100	0	0	102332	102349	1	18	FALSE	TATTGACACGCTCTTGCT			44076	10	74377	1
AY261366	Warthog	AS2_Variant_05	0.042	94.118	1	0	102333	102349	2	18	FALSE	ATTGACACGCTTTTGCT			46830	11	98039	1
FN557520	E75	AS2_Variant_04	2.69e-06	100	0	0	99448	99467	1	20	TRUE	TATTGACACGCTCTTGCTAG			47039	12	Patent WO2015091322	1
FN557520	E75	AS2_Variant_05	0.003	94.737	1	0	99449	99467	2	20	FALSE	ATTGACACGCTTTTGCTAG			51268	13	BA71V	1
FR682468	ASFV Georgia 2007/1	AS2_Variant_04	4.42e-05	100	0	0	106631	106648	1	18	FALSE	TATTGACACGCTCTTGCT			53706	14	Pig/Henan/123014/2022	1
FR682468	ASFV Georgia 2007/1	AS2_Variant_05	0.043	94.118	1	0	106632	106648	2	18	FALSE	ATTGACACGCTTTTGCT			56140	15	Pig/Inner Mongolia/DQDM/2022	1
KJ747406	Kashino 04/13	AS2_Variant_04	4.39e-05	100	0	0	105668	105685	1	18	FALSE	TATTGACACGCTCTTGCT			74377	16	Pig/Jiangsu/LG/2021,	1
KJ747406	Kashino 04/13	AS2_Variant_05	0.042	94.118	1	0	105669	105685	2	18	FALSE	ATTGACACGCTTTTGCT			98039	17	103917/18	1
KM102979	26544/OG10	AS2_Variant_04	2.72e-06	100	0	0	100038	100057	1	20	TRUE	TATTGACACGCTCTTGCTAG			Patent WO2015091322	18	113049 WB	1
KM102979	26544/OG10	AS2_Variant_05	0.003	94.737	1	0	100039	100057	2	20	FALSE	ATTGACACGCTTTTGCTAG			BA71V	19	139/Nu/1981	1
KM111294	Ken05/Tk1	AS2_Variant_05	2.84e-06	100	0	0	106590	106609	1	20	TRUE	CATTGACACGCTTTTGCTAG			Pig/Henan/123014/2022	20	140/Or/1985	1
KM111294	Ken05/Tk1	AS2_Variant_04	0.003	94.737	1	0	106591	106609	2	20	FALSE	ATTGACACGCTCTTGCTAG			Pig/Inner Mongolia/DQDM/2022	21	141/Nu/1990	1
KM111295	Ken06.Bus	AS2_Variant_05	0.000169	100	0	0	102507	102523	2	18	FALSE	ATTGACACGCTTTTGCT			Pig/Jiangsu/LG/2021,	22	142/Nu/1995	1
KM111295	Ken06.Bus	AS2_Variant_04	0.01	94.444	1	0	102506	102523	1	18	FALSE	TATTGACACGCTCTTGCT			103917/18	23	1537 WB	1
KM262844	L60	AS2_Variant_04	2.71e-06	100	0	0	100382	100401	1	20	TRUE	TATTGACACGCTCTTGCTAG			113049 WB	24	19155_WB	1
KM262844	L60	AS2_Variant_05	0.003	94.737	1	0	100383	100401	2	20	FALSE	ATTGACACGCTTTTGCTAG			139/Nu/1981	25	2019 WB	1
KM262845	NHV	AS2_Variant_04	2.56e-06	100	0	0	91564	91583	1	20	TRUE	TATTGACACGCTCTTGCTAG			140/Or/1985	26	22653/Ca/2014	1
KM262845	NHV	AS2_Variant_05	0.002	94.737	1	0	91565	91583	2	20	FALSE	ATTGACACGCTTTTGCTAG			141/Nu/1990	27	22943_2008	1
KP055815	BA71	AS2_Variant_04	2.68e-06	100	0	0	96973	96992	1	20	TRUE	TATTGACACGCTCTTGCTAG			142/Nu/1995	28	24225_2002	1
KP055815	BA71	AS2_Variant_05	0.003	94.737	1	0	96974	96992	2	20	FALSE	ATTGACACGCTTTTGCTAG			1537 WB	29	25185_2008	1
KP843857	Odintsovo_02/14	AS2_Variant_04	4.39e-05	100	0	0	105630	105647	1	18	FALSE	TATTGACACGCTCTTGCT			19155_WB	30	26/Ss/2004	1
KP843857	Odintsovo_02/14	AS2_Variant_05	0.042	94.118	1	0	105631	105647	2	18	FALSE	ATTGACACGCTTTTGCT			2019 WB	31	26544/OG10	2
KX354450	47/Ss/2008	AS2_Variant_04	2.74e-06	100	0	0	101302	101321	1	20	TRUE	TATTGACACGCTCTTGCTAG			22653/Ca/2014	32	28784WB	1
KX354450	47/Ss/2008	AS2_Variant_05	0.003	94.737	1	0	101303	101321	2	20	FALSE	ATTGACACGCTTTTGCTAG			22943_2008	33	31479_2005	1
LC659086	AQS-C-1-21	AS2_Variant_04	4.39e-05	100	0	0	105667	105684	1	18	FALSE	TATTGACACGCTCTTGCT			24225_2002	34	33262WB	1
LC659086	AQS-C-1-21	AS2_Variant_05	0.042	94.118	1	0	105668	105684	2	18	FALSE	ATTGACACGCTTTTGCT			25185_2008	35	33747 WB	1
LC659087	AQS-C-1-22	AS2_Variant_04	4.39e-05	100	0	0	105674	105691	1	18	FALSE	TATTGACACGCTCTTGCT			26/Ss/2004	36	35479_2014	1
LC659087	AQS-C-1-22	AS2_Variant_05	0.042	94.118	1	0	105675	105691	2	18	FALSE	ATTGACACGCTTTTGCT			26544/OG10	37	47/Ss/2008	2
LC659088	AQS-P-20901-1	AS2_Variant_04	4.39e-05	100	0	0	105665	105682	1	18	FALSE	TATTGACACGCTCTTGCT			28784WB	38	49179 WB	1
LC659088	AQS-P-20901-1	AS2_Variant_05	0.042	94.118	1	0	105666	105682	2	18	FALSE	ATTGACACGCTTTTGCT			31479_2005	39	4996 WB	1
LC659089	AQS-P-201202	AS2_Variant_04	4.39e-05	100	0	0	105668	105685	1	18	FALSE	TATTGACACGCTCTTGCT			33262WB	40	55234/18	1
LC659089	AQS-P-201202	AS2_Variant_05	0.042	94.118	1	0	105669	105685	2	18	FALSE	ATTGACACGCTTTTGCT			33747 WB	41	56/Ca/1978	1
LP643842	Patent WO2015091322	AS2_Variant_04	2.68e-06	100	0	0	96973	96992	1	20	TRUE	TATTGACACGCTCTTGCTAG			35479_2014	42	57/Ca/1979	1
LP643842	Patent WO2015091322	AS2_Variant_05	0.003	94.737	1	0	96974	96992	2	20	FALSE	ATTGACACGCTTTTGCTAG			47/Ss/2008	43	60/Nu/1997	1
LR536725	ASFV Belgium 2018/1	AS2_Variant_04	4.42e-05	100	0	0	106635	106652	1	18	FALSE	TATTGACACGCTCTTGCT			49179 WB	44	63525 WB	1
LR536725	ASFV Belgium 2018/1	AS2_Variant_05	0.043	94.118	1	0	106636	106652	2	18	FALSE	ATTGACACGCTTTTGCT			4996 WB	45	6396 WB	1
LR722600	ASFV CzechRepublic 2017/1	AS2_Variant_04	4.42e-05	100	0	0	106631	106648	1	18	FALSE	TATTGACACGCTCTTGCT			55234/18	46	7212WB	1
LR722600	ASFV CzechRepublic 2017/1	AS2_Variant_05	0.043	94.118	1	0	106632	106648	2	18	FALSE	ATTGACACGCTTTTGCT			56/Ca/1978	47	72398 WB	1
LR812933	Arm/07/CBM/c2	AS2_Variant_04	4.41e-05	100	0	0	106410	106427	1	18	FALSE	TATTGACACGCTCTTGCT			57/Ca/1979	48	72407/Ss/2005	1
LR812933	Arm/07/CBM/c2	AS2_Variant_05	0.042	94.118	1	0	106411	106427	2	18	FALSE	ATTGACACGCTTTTGCT			60/Nu/1997	49	72912 WB	1
LR813622	Tanzania/Rukwa/2017/1	AS2_Variant_04	4.25e-05	100	0	0	101886	101903	1	18	FALSE	TATTGACACGCTCTTGCT			63525 WB	50	7303WB	1
LR813622	Tanzania/Rukwa/2017/1	AS2_Variant_05	0.041	94.118	1	0	101887	101903	2	18	FALSE	ATTGACACGCTTTTGCT			6396 WB	51	85/Ca/1985	1
LR881473	Arm/07/CBM/c4	AS2_Variant_04	2.86e-06	100	0	0	107859	107878	1	20	TRUE	TATTGACACGCTCTTGCTAG			7212WB	52	97/Ot/2012	1
LR881473	Arm/07/CBM/c4	AS2_Variant_05	0.003	94.737	1	0	107860	107878	2	20	FALSE	ATTGACACGCTTTTGCTAG			72398 WB	53	Arm/07/CBM/c4	1
LR899131	ASFV Ken.rie1	AS2_Variant_05	2.82e-06	100	0	0	105612	105631	1	20	TRUE	CATTGACACGCTTTTGCTAG			72407/Ss/2005	54	BA71	2
LR899131	ASFV Ken.rie1	AS2_Variant_04	0.003	94.737	1	0	105613	105631	2	20	FALSE	ATTGACACGCTCTTGCTAG			72912 WB	55	BA71V	1
LR899193	ASFV Germany 2020/1	AS2_Variant_04	4.42e-05	100	0	0	106615	106632	1	18	FALSE	TATTGACACGCTCTTGCT			7303WB	56	Benin 97/1	2
LR899193	ASFV Germany 2020/1	AS2_Variant_05	0.043	94.118	1	0	106616	106632	2	18	FALSE	ATTGACACGCTTTTGCT			85/Ca/1985	57	Ca1978_2	1
LS478113	Estonia 2014	AS2_Variant_04	4.23e-05	100	0	0	98369	98386	1	18	FALSE	TATTGACACGCTCTTGCT			97/Ot/2012	58	Dr-1980	1
LS478113	Estonia 2014	AS2_Variant_05	0.041	94.118	1	0	98370	98386	2	18	FALSE	ATTGACACGCTTTTGCT			Arm/07/CBM/c4	59	E75	2
MG939583	Pol16_20186_o7	AS2_Variant_04	4.39e-05	100	0	0	105668	105685	1	18	FALSE	TATTGACACGCTCTTGCT			ASF/IND/20/CAD/543	#N/A	K49	1
MG939583	Pol16_20186_o7	AS2_Variant_05	0.042	94.118	1	0	105669	105685	2	18	FALSE	ATTGACACGCTTTTGCT			BA71	60	KK262	1
MG939584	Pol16_20538_o9	AS2_Variant_04	4.39e-05	100	0	0	105673	105690	1	18	FALSE	TATTGACACGCTCTTGCT			BA71V	61	L60	2
MG939584	Pol16_20538_o9	AS2_Variant_05	0.042	94.118	1	0	105674	105690	2	18	FALSE	ATTGACACGCTTTTGCT			Benin 97/1	62	LIV_5_40	1
MG939585	Pol16_20540_o10	AS2_Variant_04	4.39e-05	100	0	0	105672	105689	1	18	FALSE	TATTGACACGCTCTTGCT			Ca1978_2		LO2018 major	1
MG939585	Pol16_20540_o10	AS2_Variant_05	0.042	94.118	1	0	105673	105689	2	18	FALSE	ATTGACACGCTTTTGCT			Dr-1980		LO2018 minor	1
MG939586	Pol16_29413_o23	AS2_Variant_04	4.39e-05	100	0	0	105670	105687	1	18	FALSE	TATTGACACGCTCTTGCT			E75		Mkuzi 1979	1
MG939586	Pol16_29413_o23	AS2_Variant_05	0.042	94.118	1	0	105671	105687	2	18	FALSE	ATTGACACGCTTTTGCT			K49		NHV	2
MG939587	Pol17_03029_C201	AS2_Variant_04	4.39e-05	100	0	0	105668	105685	1	18	FALSE	TATTGACACGCTCTTGCT			KK262		Nu1979	1
MG939587	Pol17_03029_C201	AS2_Variant_05	0.042	94.118	1	0	105669	105685	2	18	FALSE	ATTGACACGCTTTTGCT			L60		Nu1986	1
MG939588	Pol17_04461_C210	AS2_Variant_04	4.39e-05	100	0	0	105668	105685	1	18	FALSE	TATTGACACGCTCTTGCT			LIV_5_40		Nu1990_1	1
MG939588	Pol17_04461_C210	AS2_Variant_05	0.042	94.118	1	0	105669	105685	2	18	FALSE	ATTGACACGCTTTTGCT			LO2018 major		Nu1991_2	1
MG939589	Pol17_05838_C220	AS2_Variant_04	4.39e-05	100	0	0	105670	105687	1	18	FALSE	TATTGACACGCTCTTGCT			LO2018 minor		Nu1991_3	1
MG939589	Pol17_05838_C220	AS2_Variant_05	0.042	94.118	1	0	105671	105687	2	18	FALSE	ATTGACACGCTTTTGCT			Mkuzi 1979		Nu1991_7	1
MH025916	R8	AS2_Variant_05	0.000173	100	0	0	104636	104652	2	18	FALSE	ATTGACACGCTTTTGCT			NHV		Nu1993_2	1
MH025916	R8	AS2_Variant_04	0.011	94.444	1	0	104635	104652	1	18	FALSE	TATTGACACGCTCTTGCT			Nu1979		Nu1995_2	1
MH025917	R7	AS2_Variant_05	0.000173	100	0	0	104637	104653	2	18	FALSE	ATTGACACGCTTTTGCT			Nu1986		Nu1995_3	1
MH025917	R7	AS2_Variant_04	0.011	94.444	1	0	104636	104653	1	18	FALSE	TATTGACACGCTCTTGCT			Nu1990_1		Nu1995_4	1
MH025918	R25	AS2_Variant_05	0.000173	100	0	0	104639	104655	2	18	FALSE	ATTGACACGCTTTTGCT			Nu1991_2		Or_1984	1
MH025918	R25	AS2_Variant_04	0.011	94.444	1	0	104638	104655	1	18	FALSE	TATTGACACGCTCTTGCT			Nu1991_3		Or1993_1	1
MH025919	N10	AS2_Variant_05	0.000173	100	0	0	104621	104637	2	18	FALSE	ATTGACACGCTTTTGCT			Nu1991_7		OURT 88/3	2
MH025919	N10	AS2_Variant_04	0.011	94.444	1	0	104620	104637	1	18	FALSE	TATTGACACGCTCTTGCT			Nu1993_2		Pig/HeN/ZZ-P1/2021	1
MH025920	R35	AS2_Variant_05	0.000173	100	0	0	104638	104654	2	18	FALSE	ATTGACACGCTTTTGCT			Nu1995_2		Pig/SD/DY-I/2021	1
MH025920	R35	AS2_Variant_04	0.011	94.444	1	0	104637	104654	1	18	FALSE	TATTGACACGCTCTTGCT			Nu1995_3		SS_1981	1
MH681419	ASFV/POL/2015/Podlaskie	AS2_Variant_04	4.39e-05	100	0	0	105673	105690	1	18	FALSE	TATTGACACGCTCTTGCT			Nu1995_4		AS2_Variant_05	7
MH681419	ASFV/POL/2015/Podlaskie	AS2_Variant_05	0.042	94.118	1	0	105674	105690	2	18	FALSE	ATTGACACGCTTTTGCT			Or_1984		100	7
MH766894	ASFV-SY18	AS2_Variant_04	4.38e-05	100	0	0	104405	104422	1	18	FALSE	TATTGACACGCTCTTGCT			Or1993_1		TRUE	7
MH766894	ASFV-SY18	AS2_Variant_05	0.042	94.118	1	0	104406	104422	2	18	FALSE	ATTGACACGCTTTTGCT			OURT 88/3		ASFV Ken.rie1	1
MH910495	Georgia 2008/1	AS2_Variant_04	4.37e-05	100	0	0	105650	105667	1	18	FALSE	TATTGACACGCTCTTGCT			Pig/HeN/ZZ-P1/2021		BUR/18/Rutana	1
MH910495	Georgia 2008/1	AS2_Variant_05	0.042	94.118	1	0	105651	105667	2	18	FALSE	ATTGACACGCTTTTGCT			Pig/SD/DY-I/2021		Ken05/Tk1	2
MH910496	Georgia 2008/2	AS2_Variant_04	4.39e-05	100	0	0	105594	105611	1	18	FALSE	TATTGACACGCTCTTGCT			SS_1981		Kenya 1950	2
MH910496	Georgia 2008/2	AS2_Variant_05	0.042	94.118	1	0	105595	105611	2	18	FALSE	ATTGACACGCTTTTGCT					Uvira B53	1
MK333180	Pig/HLJ/2018	AS2_Variant_04	4.39e-05	100	0	0	105672	105689	1	18	FALSE	TATTGACACGCTCTTGCT					Grand Total	104
MK333180	Pig/HLJ/2018	AS2_Variant_05	0.042	94.118	1	0	105673	105689	2	18	FALSE	ATTGACACGCTTTTGCT
MK333181	DB/LN/2018	AS2_Variant_04	4.39e-05	100	0	0	105672	105689	1	18	FALSE	TATTGACACGCTCTTGCT
MK333181	DB/LN/2018	AS2_Variant_05	0.042	94.118	1	0	105673	105689	2	18	FALSE	ATTGACACGCTTTTGCT
MK543947	Belgium/Etalle/wb/2018	AS2_Variant_04	4.41e-05	100	0	0	105715	105732	1	18	FALSE	TATTGACACGCTCTTGCT
MK543947	Belgium/Etalle/wb/2018	AS2_Variant_05	0.042	94.118	1	0	105716	105732	2	18	FALSE	ATTGACACGCTTTTGCT
MK628478	ASFV/LT14/1490	AS2_Variant_04	4.39e-05	100	0	0	105668	105685	1	18	FALSE	TATTGACACGCTCTTGCT
MK628478	ASFV/LT14/1490	AS2_Variant_05	0.042	94.118	1	0	105669	105685	2	18	FALSE	ATTGACACGCTTTTGCT
MK645909	ASFV-wbBS01	AS2_Variant_04	4.39e-05	100	0	0	105671	105688	1	18	FALSE	TATTGACACGCTCTTGCT
MK645909	ASFV-wbBS01	AS2_Variant_05	0.042	94.118	1	0	105672	105688	2	18	FALSE	ATTGACACGCTTTTGCT
MK940252	CN/2019/InnerMongolia-AES01	AS2_Variant_04	4.39e-05	100	0	0	105671	105688	1	18	FALSE	TATTGACACGCTCTTGCT
MK940252	CN/2019/InnerMongolia-AES01	AS2_Variant_05	0.042	94.118	1	0	105672	105688	2	18	FALSE	ATTGACACGCTTTTGCT
MN172368	ASFV/pig/China/CAS19-01/2019	AS2_Variant_04	4.39e-05	100	0	0	105672	105689	1	18	FALSE	TATTGACACGCTCTTGCT
MN172368	ASFV/pig/China/CAS19-01/2019	AS2_Variant_05	0.042	94.118	1	0	105673	105689	2	18	FALSE	ATTGACACGCTTTTGCT
MN194591	ASFV/Kyiv/2016/131	AS2_Variant_04	4.45e-05	100	0	0	107310	107327	1	18	FALSE	TATTGACACGCTCTTGCT
MN194591	ASFV/Kyiv/2016/131	AS2_Variant_05	0.043	94.118	1	0	107311	107327	2	18	FALSE	ATTGACACGCTTTTGCT
MN270969	56/Ca/1978	AS2_Variant_04	2.73e-06	100	0	0	100897	100916	1	20	TRUE	TATTGACACGCTCTTGCTAG
MN270969	56/Ca/1978	AS2_Variant_05	0.003	94.737	1	0	100898	100916	2	20	FALSE	ATTGACACGCTTTTGCTAG
MN270970	57/Ca/1979	AS2_Variant_04	2.73e-06	100	0	0	100899	100918	1	20	TRUE	TATTGACACGCTCTTGCTAG
MN270970	57/Ca/1979	AS2_Variant_05	0.003	94.737	1	0	100900	100918	2	20	FALSE	ATTGACACGCTTTTGCTAG
MN270971	139/Nu/1981	AS2_Variant_04	2.73e-06	100	0	0	100905	100924	1	20	TRUE	TATTGACACGCTCTTGCTAG
MN270971	139/Nu/1981	AS2_Variant_05	0.003	94.737	1	0	100906	100924	2	20	FALSE	ATTGACACGCTTTTGCTAG
MN270972	140/Or/1985	AS2_Variant_04	2.73e-06	100	0	0	100941	100960	1	20	TRUE	TATTGACACGCTCTTGCTAG
MN270972	140/Or/1985	AS2_Variant_05	0.003	94.737	1	0	100942	100960	2	20	FALSE	ATTGACACGCTTTTGCTAG
MN270973	85/Ca/1985	AS2_Variant_04	2.7e-06	100	0	0	99839	99858	1	20	TRUE	TATTGACACGCTCTTGCTAG
MN270973	85/Ca/1985	AS2_Variant_05	0.003	94.737	1	0	99840	99858	2	20	FALSE	ATTGACACGCTTTTGCTAG
MN270974	141/Nu/1990	AS2_Variant_04	2.73e-06	100	0	0	100844	100863	1	20	TRUE	TATTGACACGCTCTTGCTAG
MN270974	141/Nu/1990	AS2_Variant_05	0.003	94.737	1	0	100845	100863	2	20	FALSE	ATTGACACGCTTTTGCTAG
MN270975	142/Nu/1995	AS2_Variant_04	2.73e-06	100	0	0	100847	100866	1	20	TRUE	TATTGACACGCTCTTGCTAG
MN270975	142/Nu/1995	AS2_Variant_05	0.003	94.737	1	0	100848	100866	2	20	FALSE	ATTGACACGCTTTTGCTAG
MN270976	60/Nu/1997	AS2_Variant_04	2.7e-06	100	0	0	99805	99824	1	20	TRUE	TATTGACACGCTCTTGCTAG
MN270976	60/Nu/1997	AS2_Variant_05	0.003	94.737	1	0	99806	99824	2	20	FALSE	ATTGACACGCTTTTGCTAG
MN270977	26/Ss/2004	AS2_Variant_04	2.74e-06	100	0	0	101273	101292	1	20	TRUE	TATTGACACGCTCTTGCTAG
MN270977	26/Ss/2004	AS2_Variant_05	0.003	94.737	1	0	101274	101292	2	20	FALSE	ATTGACACGCTTTTGCTAG
MN270978	72407/Ss/2005	AS2_Variant_04	2.7e-06	100	0	0	99814	99833	1	20	TRUE	TATTGACACGCTCTTGCTAG
MN270978	72407/Ss/2005	AS2_Variant_05	0.003	94.737	1	0	99815	99833	2	20	FALSE	ATTGACACGCTTTTGCTAG
MN270979	97/Ot/2012	AS2_Variant_04	2.74e-06	100	0	0	101085	101104	1	20	TRUE	TATTGACACGCTCTTGCTAG
MN270979	97/Ot/2012	AS2_Variant_05	0.003	94.737	1	0	101086	101104	2	20	FALSE	ATTGACACGCTTTTGCTAG
MN270980	22653/Ca/2014	AS2_Variant_04	2.7e-06	100	0	0	99960	99979	1	20	TRUE	TATTGACACGCTCTTGCTAG
MN270980	22653/Ca/2014	AS2_Variant_05	0.003	94.737	1	0	99961	99979	2	20	FALSE	ATTGACACGCTTTTGCTAG
MN318203	LIV_5_40	AS2_Variant_04	2.71e-06	100	0	0	100251	100270	1	20	TRUE	TATTGACACGCTCTTGCTAG
MN318203	LIV_5_40	AS2_Variant_05	0.003	94.737	1	0	100252	100270	2	20	FALSE	ATTGACACGCTTTTGCTAG
MN336500	RSA_2_2008	AS2_Variant_04	4.43e-05	100	0	0	105617	105634	1	18	FALSE	TATTGACACGCTCTTGCT
MN336500	RSA_2_2008	AS2_Variant_05	0.043	94.118	1	0	105618	105634	2	18	FALSE	ATTGACACGCTTTTGCT
MN393476	ASFV Wuhan 2019-1	AS2_Variant_04	4.42e-05	100	0	0	106842	106859	1	18	FALSE	TATTGACACGCTCTTGCT
MN393476	ASFV Wuhan 2019-1	AS2_Variant_05	0.043	94.118	1	0	106843	106859	2	18	FALSE	ATTGACACGCTTTTGCT
MN393477	ASFV Wuhan 2019-2	AS2_Variant_04	4.42e-05	100	0	0	106842	106859	1	18	FALSE	TATTGACACGCTCTTGCT
MN393477	ASFV Wuhan 2019-2	AS2_Variant_05	0.043	94.118	1	0	106843	106859	2	18	FALSE	ATTGACACGCTTTTGCT
MN394630	SPEC_57	AS2_Variant_04	4.43e-05	100	0	0	105612	105629	1	18	FALSE	TATTGACACGCTCTTGCT
MN394630	SPEC_57	AS2_Variant_05	0.043	94.118	1	0	105613	105629	2	18	FALSE	ATTGACACGCTTTTGCT
MN630494	Zaire	AS2_Variant_04	4.41e-05	100	0	0	106583	106600	1	18	FALSE	TATTGACACGCTCTTGCT
MN630494	Zaire	AS2_Variant_05	0.043	94.118	1	0	106584	106600	2	18	FALSE	ATTGACACGCTTTTGCT
MN641876	RSA_W1_1999	AS2_Variant_04	4.33e-05	100	0	0	102332	102349	1	18	FALSE	TATTGACACGCTCTTGCT
MN641876	RSA_W1_1999	AS2_Variant_05	0.042	94.118	1	0	102333	102349	2	18	FALSE	ATTGACACGCTTTTGCT
MN641877	RSA_2_2004	AS2_Variant_04	4.41e-05	100	0	0	106528	106545	1	18	FALSE	TATTGACACGCTCTTGCT
MN641877	RSA_2_2004	AS2_Variant_05	0.043	94.118	1	0	106529	106545	2	18	FALSE	ATTGACACGCTTTTGCT
MT166692	ASFV_Hanoi_2019	AS2_Variant_04	3.87e-05	100	0	0	84885	84902	1	18	FALSE	TATTGACACGCTCTTGCT
MT166692	ASFV_Hanoi_2019	AS2_Variant_05	0.037	94.118	1	0	84886	84902	2	18	FALSE	ATTGACACGCTTTTGCT
MT180393	ASFV_NgheAn_2019	AS2_Variant_04	4.33e-05	100	0	0	104432	104449	1	18	FALSE	TATTGACACGCTCTTGCT
MT180393	ASFV_NgheAn_2019	AS2_Variant_05	0.042	94.118	1	0	104433	104449	2	18	FALSE	ATTGACACGCTTTTGCT
MT459800	ASFV/Kabardino-Balkaria 19/WB-964	AS2_Variant_04	4.39e-05	100	0	0	105530	105547	1	18	FALSE	TATTGACACGCTCTTGCT
MT459800	ASFV/Kabardino-Balkaria 19/WB-964	AS2_Variant_05	0.042	94.118	1	0	105531	105547	2	18	FALSE	ATTGACACGCTTTTGCT
MT496893	GZ201801	AS2_Variant_04	4.39e-05	100	0	0	105661	105678	1	18	FALSE	TATTGACACGCTCTTGCT
MT496893	GZ201801	AS2_Variant_05	0.042	94.118	1	0	105662	105678	2	18	FALSE	ATTGACACGCTTTTGCT
MT748042	ASFV/Korea/pig/PaJu1/2019	AS2_Variant_04	4.42e-05	100	0	0	106633	106650	1	18	FALSE	TATTGACACGCTCTTGCT
MT748042	ASFV/Korea/pig/PaJu1/2019	AS2_Variant_05	0.043	94.118	1	0	106634	106650	2	18	FALSE	ATTGACACGCTTTTGCT
MT847620	Pol17_55892_C754	AS2_Variant_04	4.39e-05	100	0	0	105668	105685	1	18	FALSE	TATTGACACGCTCTTGCT
MT847620	Pol17_55892_C754	AS2_Variant_05	0.042	94.118	1	0	105669	105685	2	18	FALSE	ATTGACACGCTTTTGCT
MT847621	Pol18_28298_O111	AS2_Variant_04	4.39e-05	100	0	0	105676	105693	1	18	FALSE	TATTGACACGCTCTTGCT
MT847621	Pol18_28298_O111	AS2_Variant_05	0.042	94.118	1	0	105677	105693	2	18	FALSE	ATTGACACGCTTTTGCT
MT847622	Pol17_31177_O81	AS2_Variant_04	4.39e-05	100	0	0	105675	105692	1	18	FALSE	TATTGACACGCTCTTGCT
MT847622	Pol17_31177_O81	AS2_Variant_05	0.042	94.118	1	0	105676	105692	2	18	FALSE	ATTGACACGCTTTTGCT
MT847623	Pol19_53050_C1959/19	AS2_Variant_04	4.39e-05	100	0	0	105668	105685	1	18	FALSE	TATTGACACGCTCTTGCT
MT847623	Pol19_53050_C1959/19	AS2_Variant_05	0.042	94.118	1	0	105669	105685	2	18	FALSE	ATTGACACGCTTTTGCT
MT872723	VN/HY-ASFV1(2019)	AS2_Variant_04	4.39e-05	100	0	0	105376	105393	1	18	FALSE	TATTGACACGCTCTTGCT
MT872723	VN/HY-ASFV1(2019)	AS2_Variant_05	0.042	94.118	1	0	105377	105393	2	18	FALSE	ATTGACACGCTTTTGCT
MT882025	VN/QP-ASFV1(2019)	AS2_Variant_04	4.39e-05	100	0	0	105386	105403	1	18	FALSE	TATTGACACGCTCTTGCT
MT882025	VN/QP-ASFV1(2019)	AS2_Variant_05	0.042	94.118	1	0	105387	105403	2	18	FALSE	ATTGACACGCTTTTGCT
MT932578	103917/18	AS2_Variant_04	2.7e-06	100	0	0	99864	99883	1	20	TRUE	TATTGACACGCTCTTGCTAG
MT932578	103917/18	AS2_Variant_05	0.003	94.737	1	0	99865	99883	2	20	FALSE	ATTGACACGCTTTTGCTAG
MT932579	55234/18	AS2_Variant_04	2.7e-06	100	0	0	99864	99883	1	20	TRUE	TATTGACACGCTCTTGCTAG
MT932579	55234/18	AS2_Variant_05	0.003	94.737	1	0	99865	99883	2	20	FALSE	ATTGACACGCTTTTGCTAG
MT956648	Uvira B53	AS2_Variant_05	2.69e-06	100	0	0	99476	99495	1	20	TRUE	CATTGACACGCTTTTGCTAG
MT956648	Uvira B53	AS2_Variant_04	0.003	94.737	1	0	99477	99495	2	20	FALSE	ATTGACACGCTCTTGCTAG
MW033528	ASFV-wbShX01	AS2_Variant_04	4.39e-05	100	0	0	105669	105686	1	18	FALSE	TATTGACACGCTCTTGCT
MW033528	ASFV-wbShX01	AS2_Variant_05	0.042	94.118	1	0	105670	105686	2	18	FALSE	ATTGACACGCTTTTGCT
MW049116	ASFV Korea/pig/Yeoncheon1/2019	AS2_Variant_04	4.42e-05	100	0	0	106634	106651	1	18	FALSE	TATTGACACGCTCTTGCT
MW049116	ASFV Korea/pig/Yeoncheon1/2019	AS2_Variant_05	0.043	94.118	1	0	106635	106651	2	18	FALSE	ATTGACACGCTTTTGCT
MW306190	ASFV/Amur 19/WB-6905	AS2_Variant_04	4.39e-05	100	0	0	105525	105542	1	18	FALSE	TATTGACACGCTCTTGCT
MW306190	ASFV/Amur 19/WB-6905	AS2_Variant_05	0.042	94.118	1	0	105526	105542	2	18	FALSE	ATTGACACGCTTTTGCT
MW306191	ASFV/Primorsky 19/WB-6723	AS2_Variant_04	4.39e-05	100	0	0	105523	105540	1	18	FALSE	TATTGACACGCTCTTGCT
MW306191	ASFV/Primorsky 19/WB-6723	AS2_Variant_05	0.042	94.118	1	0	105524	105540	2	18	FALSE	ATTGACACGCTTTTGCT
MW306192	ASFV/Ulyanovsk 19/WB-5699	AS2_Variant_04	4.39e-05	100	0	0	105531	105548	1	18	FALSE	TATTGACACGCTCTTGCT
MW306192	ASFV/Ulyanovsk 19/WB-5699	AS2_Variant_05	0.042	94.118	1	0	105532	105548	2	18	FALSE	ATTGACACGCTTTTGCT
MW361944	China/GD/2019	AS2_Variant_04	4.33e-05	100	0	0	114042	114059	18	1	FALSE	AGCAAGAGCGTGTCAATA
MW361944	China/GD/2019	AS2_Variant_05	0.042	94.118	1	0	114042	114058	18	2	FALSE	AGCAAAAGCGTGTCAAT
MW396979	ASFV/Timor-Leste/2019/1	AS2_Variant_04	4.46e-05	100	0	0	107445	107462	1	18	FALSE	TATTGACACGCTCTTGCT
MW396979	ASFV/Timor-Leste/2019/1	AS2_Variant_05	0.043	94.118	1	0	107446	107462	2	18	FALSE	ATTGACACGCTTTTGCT
MW465755	VNUA-ASFV-05L1/HaNam/VN/2020	AS2_Variant_04	4.32e-05	100	0	0	81916	81933	18	1	FALSE	AGCAAGAGCGTGTCAATA
MW465755	VNUA-ASFV-05L1/HaNam/VN/2020	AS2_Variant_05	0.042	94.118	1	0	81916	81932	18	2	FALSE	AGCAAAAGCGTGTCAAT
MW521382	HuB20	AS2_Variant_04	4.38e-05	100	0	0	104405	104422	1	18	FALSE	TATTGACACGCTCTTGCT
MW521382	HuB20	AS2_Variant_05	0.042	94.118	1	0	104406	104422	2	18	FALSE	ATTGACACGCTTTTGCT
MW528217	ASFV/ARRIAH/CV-1/30	AS2_Variant_04	4.33e-05	100	0	0	105401	105418	1	18	FALSE	TATTGACACGCTCTTGCT
MW528217	ASFV/ARRIAH/CV-1/30	AS2_Variant_05	0.042	94.118	1	0	105402	105418	2	18	FALSE	ATTGACACGCTTTTGCT
MW528218	ASFV/ARRIAH/CV-1/50	AS2_Variant_04	4.33e-05	100	0	0	105397	105414	1	18	FALSE	TATTGACACGCTCTTGCT
MW528218	ASFV/ARRIAH/CV-1/50	AS2_Variant_05	0.042	94.118	1	0	105398	105414	2	18	FALSE	ATTGACACGCTTTTGCT
MW647171	LO2018 major	AS2_Variant_04	2.7e-06	100	0	0	99861	99880	1	20	TRUE	TATTGACACGCTCTTGCTAG
MW647171	LO2018 major	AS2_Variant_05	0.003	94.737	1	0	99862	99880	2	20	FALSE	ATTGACACGCTTTTGCTAG
MW647172	LO2018 minor	AS2_Variant_04	2.7e-06	100	0	0	99861	99880	1	20	TRUE	TATTGACACGCTCTTGCTAG
MW647172	LO2018 minor	AS2_Variant_05	0.003	94.737	1	0	99862	99880	2	20	FALSE	ATTGACACGCTTTTGCTAG
MW656282	Pig/Heilongjiang/HRB1/2020	AS2_Variant_04	4.39e-05	100	0	0	105622	105639	1	18	FALSE	TATTGACACGCTCTTGCT
MW656282	Pig/Heilongjiang/HRB1/2020	AS2_Variant_05	0.042	94.118	1	0	105623	105639	2	18	FALSE	ATTGACACGCTTTTGCT
MW723480	Ca1978_2	AS2_Variant_04	2.7e-06	100	0	0	100034	100053	1	20	TRUE	TATTGACACGCTCTTGCTAG
MW723480	Ca1978_2	AS2_Variant_05	0.003	94.737	1	0	100035	100053	2	20	FALSE	ATTGACACGCTTTTGCTAG
MW723481	Nu1979	AS2_Variant_04	2.7e-06	100	0	0	100008	100027	1	20	TRUE	TATTGACACGCTCTTGCTAG
MW723481	Nu1979	AS2_Variant_05	0.003	94.737	1	0	100009	100027	2	20	FALSE	ATTGACACGCTTTTGCTAG
MW723482	Nu1986	AS2_Variant_04	2.7e-06	100	0	0	99886	99905	1	20	TRUE	TATTGACACGCTCTTGCTAG
MW723482	Nu1986	AS2_Variant_05	0.003	94.737	1	0	99887	99905	2	20	FALSE	ATTGACACGCTTTTGCTAG
MW723483	Nu1990_1	AS2_Variant_04	2.7e-06	100	0	0	99860	99879	1	20	TRUE	TATTGACACGCTCTTGCTAG
MW723483	Nu1990_1	AS2_Variant_05	0.003	94.737	1	0	99861	99879	2	20	FALSE	ATTGACACGCTTTTGCTAG
MW723484	Nu1991_2	AS2_Variant_04	2.7e-06	100	0	0	99849	99868	1	20	TRUE	TATTGACACGCTCTTGCTAG
MW723484	Nu1991_2	AS2_Variant_05	0.003	94.737	1	0	99850	99868	2	20	FALSE	ATTGACACGCTTTTGCTAG
MW723485	Nu1991_3	AS2_Variant_04	2.7e-06	100	0	0	99831	99850	1	20	TRUE	TATTGACACGCTCTTGCTAG
MW723485	Nu1991_3	AS2_Variant_05	0.003	94.737	1	0	99832	99850	2	20	FALSE	ATTGACACGCTTTTGCTAG
MW723486	Nu1991_7	AS2_Variant_04	2.7e-06	100	0	0	99854	99873	1	20	TRUE	TATTGACACGCTCTTGCTAG
MW723486	Nu1991_7	AS2_Variant_05	0.003	94.737	1	0	99855	99873	2	20	FALSE	ATTGACACGCTTTTGCTAG
MW723487	Or1993_1	AS2_Variant_04	2.7e-06	100	0	0	99871	99890	1	20	TRUE	TATTGACACGCTCTTGCTAG
MW723487	Or1993_1	AS2_Variant_05	0.003	94.737	1	0	99872	99890	2	20	FALSE	ATTGACACGCTTTTGCTAG
MW723488	Nu1993_2	AS2_Variant_04	2.7e-06	100	0	0	99859	99878	1	20	TRUE	TATTGACACGCTCTTGCTAG
MW723488	Nu1993_2	AS2_Variant_05	0.003	94.737	1	0	99860	99878	2	20	FALSE	ATTGACACGCTTTTGCTAG
MW723489	Nu1995_2	AS2_Variant_04	2.7e-06	100	0	0	99859	99878	1	20	TRUE	TATTGACACGCTCTTGCTAG
MW723489	Nu1995_2	AS2_Variant_05	0.003	94.737	1	0	99860	99878	2	20	FALSE	ATTGACACGCTTTTGCTAG
MW723490	Nu1995_3	AS2_Variant_04	2.7e-06	100	0	0	99856	99875	1	20	TRUE	TATTGACACGCTCTTGCTAG
MW723490	Nu1995_3	AS2_Variant_05	0.003	94.737	1	0	99857	99875	2	20	FALSE	ATTGACACGCTTTTGCTAG
MW723491	Nu1995_4	AS2_Variant_04	2.7e-06	100	0	0	99831	99850	1	20	TRUE	TATTGACACGCTCTTGCTAG
MW723491	Nu1995_4	AS2_Variant_05	0.003	94.737	1	0	99832	99850	2	20	FALSE	ATTGACACGCTTTTGCTAG
MW723492	4996 WB	AS2_Variant_04	2.7e-06	100	0	0	99857	99876	1	20	TRUE	TATTGACACGCTCTTGCTAG
MW723492	4996 WB	AS2_Variant_05	0.003	94.737	1	0	99858	99876	2	20	FALSE	ATTGACACGCTTTTGCTAG
MW723493	46830	AS2_Variant_04	2.7e-06	100	0	0	99857	99876	1	20	TRUE	TATTGACACGCTCTTGCTAG
MW723493	46830	AS2_Variant_05	0.003	94.737	1	0	99858	99876	2	20	FALSE	ATTGACACGCTTTTGCTAG
MW723494	23221	AS2_Variant_04	2.7e-06	100	0	0	99871	99890	1	20	TRUE	TATTGACACGCTCTTGCTAG
MW723494	23221	AS2_Variant_05	0.003	94.737	1	0	99872	99890	2	20	FALSE	ATTGACACGCTTTTGCTAG
MW723495	72398 WB	AS2_Variant_04	2.7e-06	100	0	0	99860	99879	1	20	TRUE	TATTGACACGCTCTTGCTAG
MW723495	72398 WB	AS2_Variant_05	0.003	94.737	1	0	99861	99879	2	20	FALSE	ATTGACACGCTTTTGCTAG
MW723496	74377	AS2_Variant_04	2.7e-06	100	0	0	99857	99876	1	20	TRUE	TATTGACACGCTCTTGCTAG
MW723496	74377	AS2_Variant_05	0.003	94.737	1	0	99858	99876	2	20	FALSE	ATTGACACGCTTTTGCTAG
MW723497	22649	AS2_Variant_04	2.7e-06	100	0	0	99859	99878	1	20	TRUE	TATTGACACGCTCTTGCTAG
MW723497	22649	AS2_Variant_05	0.003	94.737	1	0	99860	99878	2	20	FALSE	ATTGACACGCTTTTGCTAG
MW723498	72912 WB	AS2_Variant_04	2.7e-06	100	0	0	99918	99937	1	20	TRUE	TATTGACACGCTCTTGCTAG
MW723498	72912 WB	AS2_Variant_05	0.003	94.737	1	0	99919	99937	2	20	FALSE	ATTGACACGCTTTTGCTAG
MW723499	22137	AS2_Variant_04	2.7e-06	100	0	0	99857	99876	1	20	TRUE	TATTGACACGCTCTTGCTAG
MW723499	22137	AS2_Variant_05	0.003	94.737	1	0	99858	99876	2	20	FALSE	ATTGACACGCTTTTGCTAG
MW723500	44076	AS2_Variant_04	2.7e-06	100	0	0	99861	99880	1	20	TRUE	TATTGACACGCTCTTGCTAG
MW723500	44076	AS2_Variant_05	0.003	94.737	1	0	99862	99880	2	20	FALSE	ATTGACACGCTTTTGCTAG
MW736597	47039	AS2_Variant_04	2.7e-06	100	0	0	99849	99868	1	20	TRUE	TATTGACACGCTCTTGCTAG
MW736597	47039	AS2_Variant_05	0.003	94.737	1	0	99850	99868	2	20	FALSE	ATTGACACGCTTTTGCTAG
MW736598	2019 WB	AS2_Variant_04	2.7e-06	100	0	0	99854	99873	1	20	TRUE	TATTGACACGCTCTTGCTAG
MW736598	2019 WB	AS2_Variant_05	0.003	94.737	1	0	99855	99873	2	20	FALSE	ATTGACACGCTTTTGCTAG
MW736599	98039	AS2_Variant_04	2.7e-06	100	0	0	99859	99878	1	20	TRUE	TATTGACACGCTCTTGCTAG
MW736599	98039	AS2_Variant_05	0.003	94.737	1	0	99860	99878	2	20	FALSE	ATTGACACGCTTTTGCTAG
MW736600	30322	AS2_Variant_04	2.7e-06	100	0	0	99856	99875	1	20	TRUE	TATTGACACGCTCTTGCTAG
MW736600	30322	AS2_Variant_05	0.003	94.737	1	0	99857	99875	2	20	FALSE	ATTGACACGCTTTTGCTAG
MW736601	49179 WB	AS2_Variant_04	2.7e-06	100	0	0	99909	99928	1	20	TRUE	TATTGACACGCTCTTGCTAG
MW736601	49179 WB	AS2_Variant_05	0.003	94.737	1	0	99910	99928	2	20	FALSE	ATTGACACGCTTTTGCTAG
MW736602	53706	AS2_Variant_04	2.7e-06	100	0	0	99914	99933	1	20	TRUE	TATTGACACGCTCTTGCTAG
MW736602	53706	AS2_Variant_05	0.003	94.737	1	0	99915	99933	2	20	FALSE	ATTGACACGCTTTTGCTAG
MW736603	63525 WB	AS2_Variant_04	2.7e-06	100	0	0	99849	99868	1	20	TRUE	TATTGACACGCTCTTGCTAG
MW736603	63525 WB	AS2_Variant_05	0.003	94.737	1	0	99850	99868	2	20	FALSE	ATTGACACGCTTTTGCTAG
MW736604	15998	AS2_Variant_04	2.7e-06	100	0	0	99862	99881	1	20	TRUE	TATTGACACGCTCTTGCTAG
MW736604	15998	AS2_Variant_05	0.003	94.737	1	0	99863	99881	2	20	FALSE	ATTGACACGCTTTTGCTAG
MW736605	51268	AS2_Variant_04	2.7e-06	100	0	0	99859	99878	1	20	TRUE	TATTGACACGCTCTTGCTAG
MW736605	51268	AS2_Variant_05	0.003	94.737	1	0	99860	99878	2	20	FALSE	ATTGACACGCTTTTGCTAG
MW736606	34403	AS2_Variant_04	2.7e-06	100	0	0	99862	99881	1	20	TRUE	TATTGACACGCTCTTGCTAG
MW736606	34403	AS2_Variant_05	0.003	94.737	1	0	99863	99881	2	20	FALSE	ATTGACACGCTTTTGCTAG
MW736607	32516	AS2_Variant_04	2.7e-06	100	0	0	99859	99878	1	20	TRUE	TATTGACACGCTCTTGCTAG
MW736607	32516	AS2_Variant_05	0.003	94.737	1	0	99860	99878	2	20	FALSE	ATTGACACGCTTTTGCTAG
MW736608	113049 WB	AS2_Variant_04	2.7e-06	100	0	0	99860	99879	1	20	TRUE	TATTGACACGCTCTTGCTAG
MW736608	113049 WB	AS2_Variant_05	0.003	94.737	1	0	99861	99879	2	20	FALSE	ATTGACACGCTTTTGCTAG
MW736609	6396 WB	AS2_Variant_04	2.7e-06	100	0	0	99862	99881	1	20	TRUE	TATTGACACGCTCTTGCTAG
MW736609	6396 WB	AS2_Variant_05	0.003	94.737	1	0	99863	99881	2	20	FALSE	ATTGACACGCTTTTGCTAG
MW736610	28928	AS2_Variant_04	2.7e-06	100	0	0	99849	99868	1	20	TRUE	TATTGACACGCTCTTGCTAG
MW736610	28928	AS2_Variant_05	0.003	94.737	1	0	99850	99868	2	20	FALSE	ATTGACACGCTTTTGCTAG
MW736611	56140	AS2_Variant_04	2.7e-06	100	0	0	99860	99879	1	20	TRUE	TATTGACACGCTCTTGCTAG
MW736611	56140	AS2_Variant_05	0.003	94.737	1	0	99861	99879	2	20	FALSE	ATTGACACGCTTTTGCTAG
MW736612	31208	AS2_Variant_04	2.7e-06	100	0	0	99816	99835	1	20	TRUE	TATTGACACGCTCTTGCTAG
MW736612	31208	AS2_Variant_05	0.003	94.737	1	0	99817	99835	2	20	FALSE	ATTGACACGCTTTTGCTAG
MW736613	33747 WB	AS2_Variant_04	2.7e-06	100	0	0	99859	99878	1	20	TRUE	TATTGACACGCTCTTGCTAG
MW736613	33747 WB	AS2_Variant_05	0.003	94.737	1	0	99860	99878	2	20	FALSE	ATTGACACGCTTTTGCTAG
MW788405	1537 WB	AS2_Variant_04	2.7e-06	100	0	0	99811	99830	1	20	TRUE	TATTGACACGCTCTTGCTAG
MW788405	1537 WB	AS2_Variant_05	0.003	94.737	1	0	99812	99830	2	20	FALSE	ATTGACACGCTTTTGCTAG
MW788406	22943_2008	AS2_Variant_04	2.7e-06	100	0	0	99846	99865	1	20	TRUE	TATTGACACGCTCTTGCTAG
MW788406	22943_2008	AS2_Variant_05	0.003	94.737	1	0	99847	99865	2	20	FALSE	ATTGACACGCTTTTGCTAG
MW788407	31479_2005	AS2_Variant_04	2.7e-06	100	0	0	99805	99824	1	20	TRUE	TATTGACACGCTCTTGCTAG
MW788407	31479_2005	AS2_Variant_05	0.003	94.737	1	0	99806	99824	2	20	FALSE	ATTGACACGCTTTTGCTAG
MW788408	35479_2014	AS2_Variant_04	2.7e-06	100	0	0	99712	99731	1	20	TRUE	TATTGACACGCTCTTGCTAG
MW788408	35479_2014	AS2_Variant_05	0.003	94.737	1	0	99713	99731	2	20	FALSE	ATTGACACGCTTTTGCTAG
MW788409	SS_1981	AS2_Variant_04	2.7e-06	100	0	0	99957	99976	1	20	TRUE	TATTGACACGCTCTTGCTAG
MW788409	SS_1981	AS2_Variant_05	0.003	94.737	1	0	99958	99976	2	20	FALSE	ATTGACACGCTTTTGCTAG
MW788410	25185_2008	AS2_Variant_04	2.7e-06	100	0	0	99806	99825	1	20	TRUE	TATTGACACGCTCTTGCTAG
MW788410	25185_2008	AS2_Variant_05	0.003	94.737	1	0	99807	99825	2	20	FALSE	ATTGACACGCTTTTGCTAG
MW788411	24225_2002	AS2_Variant_04	2.69e-06	100	0	0	99557	99576	1	20	TRUE	TATTGACACGCTCTTGCTAG
MW788411	24225_2002	AS2_Variant_05	0.003	94.737	1	0	99558	99576	2	20	FALSE	ATTGACACGCTTTTGCTAG
MW800838	Or_1984	AS2_Variant_04	2.7e-06	100	0	0	100030	100049	1	20	TRUE	TATTGACACGCTCTTGCTAG
MW800838	Or_1984	AS2_Variant_05	0.003	94.737	1	0	100031	100049	2	20	FALSE	ATTGACACGCTTTTGCTAG
MW856067	BUR/18/Rutana	AS2_Variant_05	2.61e-06	100	0	0	93761	93780	1	20	TRUE	CATTGACACGCTTTTGCTAG
MW856067	BUR/18/Rutana	AS2_Variant_04	0.003	94.737	1	0	93762	93780	2	20	FALSE	ATTGACACGCTCTTGCTAG
MW856068	MAL/19/Karonga	AS2_Variant_04	4.25e-05	100	0	0	101929	101946	1	18	FALSE	TATTGACACGCTCTTGCT
MW856068	MAL/19/Karonga	AS2_Variant_05	0.041	94.118	1	0	101930	101946	2	18	FALSE	ATTGACACGCTTTTGCT
MZ202520	K49	AS2_Variant_04	2.82e-06	100	0	0	105456	105475	1	20	TRUE	TATTGACACGCTCTTGCTAG
MZ202520	K49	AS2_Variant_05	0.003	94.737	1	0	105457	105475	2	20	FALSE	ATTGACACGCTTTTGCTAG
MZ325862	ASFV/Zabaykali/WB-5314/2020	AS2_Variant_04	4.39e-05	100	0	0	105526	105543	1	18	FALSE	TATTGACACGCTCTTGCT
MZ325862	ASFV/Zabaykali/WB-5314/2020	AS2_Variant_05	0.042	94.118	1	0	105527	105543	2	18	FALSE	ATTGACACGCTTTTGCT
MZ614662	CADC_HN09	AS2_Variant_04	4.41e-05	100	0	0	106393	106410	1	18	FALSE	TATTGACACGCTCTTGCT
MZ614662	CADC_HN09	AS2_Variant_05	0.043	94.118	1	0	106394	106410	2	18	FALSE	ATTGACACGCTTTTGCT
MZ945536	Pig/HeN/ZZ-P1/2021	AS2_Variant_04	2.54e-06	100	0	0	90743	90762	1	20	TRUE	TATTGACACGCTCTTGCTAG
MZ945536	Pig/HeN/ZZ-P1/2021	AS2_Variant_05	0.002	94.737	1	0	90744	90762	2	20	FALSE	ATTGACACGCTTTTGCTAG
MZ945537	Pig/SD/DY-I/2021	AS2_Variant_04	2.56e-06	100	0	0	91470	91489	1	20	TRUE	TATTGACACGCTCTTGCTAG
MZ945537	Pig/SD/DY-I/2021	AS2_Variant_05	0.002	94.737	1	0	91471	91489	2	20	FALSE	ATTGACACGCTTTTGCTAG
NC_001659	BA71V	AS2_Variant_04	2.53e-06	100	0	0	88847	88866	1	20	TRUE	TATTGACACGCTCTTGCTAG
NC_001659	BA71V	AS2_Variant_05	0.002	94.737	1	0	88848	88866	2	20	FALSE	ATTGACACGCTTTTGCTAG
NC_044941	L60	AS2_Variant_04	2.71e-06	100	0	0	100382	100401	1	20	TRUE	TATTGACACGCTCTTGCTAG
NC_044941	L60	AS2_Variant_05	0.003	94.737	1	0	100383	100401	2	20	FALSE	ATTGACACGCTTTTGCTAG
NC_044942	BA71	AS2_Variant_04	2.68e-06	100	0	0	96973	96992	1	20	TRUE	TATTGACACGCTCTTGCTAG
NC_044942	BA71	AS2_Variant_05	0.003	94.737	1	0	96974	96992	2	20	FALSE	ATTGACACGCTTTTGCTAG
NC_044943	NHV	AS2_Variant_04	2.56e-06	100	0	0	91564	91583	1	20	TRUE	TATTGACACGCTCTTGCTAG
NC_044943	NHV	AS2_Variant_05	0.002	94.737	1	0	91565	91583	2	20	FALSE	ATTGACACGCTTTTGCTAG
NC_044944	Kenya 1950	AS2_Variant_05	2.88e-06	100	0	0	109475	109494	1	20	TRUE	CATTGACACGCTTTTGCTAG
NC_044944	Kenya 1950	AS2_Variant_04	0.003	94.737	1	0	109476	109494	2	20	FALSE	ATTGACACGCTCTTGCTAG
NC_044945	Ken05/Tk1	AS2_Variant_05	2.84e-06	100	0	0	106590	106609	1	20	TRUE	CATTGACACGCTTTTGCTAG
NC_044945	Ken05/Tk1	AS2_Variant_04	0.003	94.737	1	0	106591	106609	2	20	FALSE	ATTGACACGCTCTTGCTAG
NC_044946	Ken06.Bus	AS2_Variant_05	0.000169	100	0	0	102507	102523	2	18	FALSE	ATTGACACGCTTTTGCT
NC_044946	Ken06.Bus	AS2_Variant_04	0.01	94.444	1	0	102506	102523	1	18	FALSE	TATTGACACGCTCTTGCT
NC_044947	26544/OG10	AS2_Variant_04	2.72e-06	100	0	0	100038	100057	1	20	TRUE	TATTGACACGCTCTTGCTAG
NC_044947	26544/OG10	AS2_Variant_05	0.003	94.737	1	0	100039	100057	2	20	FALSE	ATTGACACGCTTTTGCTAG
NC_044948	Odintsovo_02/14	AS2_Variant_04	4.39e-05	100	0	0	105630	105647	1	18	FALSE	TATTGACACGCTCTTGCT
NC_044948	Odintsovo_02/14	AS2_Variant_05	0.042	94.118	1	0	105631	105647	2	18	FALSE	ATTGACACGCTTTTGCT
NC_044949	Warthog	AS2_Variant_04	4.33e-05	100	0	0	102332	102349	1	18	FALSE	TATTGACACGCTCTTGCT
NC_044949	Warthog	AS2_Variant_05	0.042	94.118	1	0	102333	102349	2	18	FALSE	ATTGACACGCTTTTGCT
NC_044950	Warmbaths	AS2_Variant_04	4.43e-05	100	0	0	105606	105623	1	18	FALSE	TATTGACACGCTCTTGCT
NC_044950	Warmbaths	AS2_Variant_05	0.043	94.118	1	0	105607	105623	2	18	FALSE	ATTGACACGCTTTTGCT
NC_044951	Tengani 62	AS2_Variant_04	4.31e-05	100	0	0	100911	100928	1	18	FALSE	TATTGACACGCTCTTGCT
NC_044951	Tengani 62	AS2_Variant_05	0.041	94.118	1	0	100912	100928	2	18	FALSE	ATTGACACGCTTTTGCT
NC_044952	Pretorisuskop/96/4	AS2_Variant_04	4.41e-05	100	0	0	106578	106595	1	18	FALSE	TATTGACACGCTCTTGCT
NC_044952	Pretorisuskop/96/4	AS2_Variant_05	0.043	94.118	1	0	106579	106595	2	18	FALSE	ATTGACACGCTTTTGCT
NC_044954	Malawi Lil-20/1 (1983)	AS2_Variant_04	0.011	94.444	1	0	104011	104028	1	18	FALSE	TATTGACACGCTCTTGCT
NC_044954	Malawi Lil-20/1 (1983)	AS2_Variant_05	0.042	94.118	1	0	104012	104028	2	18	FALSE	ATTGACACGCTTTTGCT
NC_044955	47/Ss/2008	AS2_Variant_04	2.74e-06	100	0	0	101302	101321	1	20	TRUE	TATTGACACGCTCTTGCTAG
NC_044955	47/Ss/2008	AS2_Variant_05	0.003	94.737	1	0	101303	101321	2	20	FALSE	ATTGACACGCTTTTGCTAG
NC_044956	Benin 97/1	AS2_Variant_04	2.71e-06	100	0	0	100280	100299	1	20	TRUE	TATTGACACGCTCTTGCTAG
NC_044956	Benin 97/1	AS2_Variant_05	0.003	94.737	1	0	100281	100299	2	20	FALSE	ATTGACACGCTTTTGCTAG
NC_044957	OURT 88/3	AS2_Variant_04	2.55e-06	100	0	0	91229	91248	1	20	TRUE	TATTGACACGCTCTTGCTAG
NC_044957	OURT 88/3	AS2_Variant_05	0.002	94.737	1	0	91230	91248	2	20	FALSE	ATTGACACGCTTTTGCTAG
NC_044958	E75	AS2_Variant_04	2.69e-06	100	0	0	99448	99467	1	20	TRUE	TATTGACACGCTCTTGCTAG
NC_044958	E75	AS2_Variant_05	0.003	94.737	1	0	99449	99467	2	20	FALSE	ATTGACACGCTTTTGCTAG
NC_044959	ASFV Georgia 2007/1	AS2_Variant_04	4.42e-05	100	0	0	106631	106648	1	18	FALSE	TATTGACACGCTCTTGCT
NC_044959	ASFV Georgia 2007/1	AS2_Variant_05	0.043	94.118	1	0	106632	106648	2	18	FALSE	ATTGACACGCTTTTGCT
OF448913	AFRICAN SWINE FEVER VACCINE	AS2_Variant_04	4.3e-05	100	0	0	103441	103458	1	18	FALSE	TATTGACACGCTCTTGCT
OF448913	AFRICAN SWINE FEVER VACCINE	AS2_Variant_05	0.041	94.118	1	0	103442	103458	2	18	FALSE	ATTGACACGCTTTTGCT
OK236383	ASF/IND/20/CAD/543	AS2_Variant_04	3.7e-05	100	0	0	88844	88861	1	18	FALSE	TATTGACACGCTCTTGCT
OK236383	ASF/IND/20/CAD/543	AS2_Variant_05	0.036	94.118	1	0	88845	88861	2	18	FALSE	ATTGACACGCTTTTGCT
OL310288	UNVERIFIED: Recombinant African swine fever virus	AS2_Variant_04	4.36e-05	100	0	0	104083	104100	1	18	FALSE	TATTGACACGCTCTTGCT
OL310288	UNVERIFIED: Recombinant African swine fever virus	AS2_Variant_05	0.042	94.118	1	0	104084	104100	2	18	FALSE	ATTGACACGCTTTTGCT
OL322096	Vietnam/Pig/RG-1/01	AS2_Variant_04	4.41e-05	100	0	0	106501	106518	1	18	FALSE	TATTGACACGCTCTTGCT
OL322096	Vietnam/Pig/RG-1/01	AS2_Variant_05	0.043	94.118	1	0	106502	106518	2	18	FALSE	ATTGACACGCTTTTGCT
OL322097	Vietnam/Pig/RG-2/01	AS2_Variant_04	4.39e-05	100	0	0	105676	105693	1	18	FALSE	TATTGACACGCTCTTGCT
OL322097	Vietnam/Pig/RG-2/01	AS2_Variant_05	0.042	94.118	1	0	105677	105693	2	18	FALSE	ATTGACACGCTTTTGCT
OL322098	Vietnam/Pig/RG-3/01	AS2_Variant_04	4.39e-05	100	0	0	105674	105691	1	18	FALSE	TATTGACACGCTCTTGCT
OL322098	Vietnam/Pig/RG-3/01	AS2_Variant_05	0.042	94.118	1	0	105675	105691	2	18	FALSE	ATTGACACGCTTTTGCT
OL322099	Vietnam/Pig/RG-4/01	AS2_Variant_04	4.39e-05	100	0	0	106838	106855	1	18	FALSE	TATTGACACGCTCTTGCT
OL322099	Vietnam/Pig/RG-4/01	AS2_Variant_05	0.042	94.118	1	0	106839	106855	2	18	FALSE	ATTGACACGCTTTTGCT
OL322100	Vietnam/Pig/RG-5/01	AS2_Variant_04	4.39e-05	100	0	0	105673	105690	1	18	FALSE	TATTGACACGCTCTTGCT
OL322100	Vietnam/Pig/RG-5/01	AS2_Variant_05	0.042	94.118	1	0	105674	105690	2	18	FALSE	ATTGACACGCTTTTGCT
OL322101	Vietnam/Pig/RG-6/01	AS2_Variant_04	4.39e-05	100	0	0	105682	105699	1	18	FALSE	TATTGACACGCTCTTGCT
OL322101	Vietnam/Pig/RG-6/01	AS2_Variant_05	0.042	94.118	1	0	105683	105699	2	18	FALSE	ATTGACACGCTTTTGCT
OL322102	Vietnam/Pig/RG-7/01	AS2_Variant_04	4.39e-05	100	0	0	105674	105691	1	18	FALSE	TATTGACACGCTCTTGCT
OL322102	Vietnam/Pig/RG-7/01	AS2_Variant_05	0.042	94.118	1	0	105675	105691	2	18	FALSE	ATTGACACGCTTTTGCT
OL622042	wild boar/SNJ/2020	AS2_Variant_04	4.39e-05	100	0	0	105667	105684	1	18	FALSE	TATTGACACGCTCTTGCT
OL622042	wild boar/SNJ/2020	AS2_Variant_05	0.042	94.118	1	0	105668	105684	2	18	FALSE	ATTGACACGCTTTTGCT
OL692743	IND/AS/SD-02/2020	AS2_Variant_04	4.42e-05	100	0	0	106796	106813	1	18	FALSE	TATTGACACGCTCTTGCT
OL692743	IND/AS/SD-02/2020	AS2_Variant_05	0.043	94.118	1	0	106797	106813	2	18	FALSE	ATTGACACGCTTTTGCT
OL692744	IND/AR/SD-61/2020	AS2_Variant_04	4.42e-05	100	0	0	106841	106858	1	18	FALSE	TATTGACACGCTCTTGCT
OL692744	IND/AR/SD-61/2020	AS2_Variant_05	0.043	94.118	1	0	106842	106858	2	18	FALSE	ATTGACACGCTTTTGCT
OM105586	LYG18	AS2_Variant_04	4.37e-05	100	0	0	104649	104666	1	18	FALSE	TATTGACACGCTCTTGCT
OM105586	LYG18	AS2_Variant_05	0.042	94.118	1	0	104650	104666	2	18	FALSE	ATTGACACGCTTTTGCT
OM105587	JX21	AS2_Variant_04	4.2e-05	100	0	0	97417	97434	1	18	FALSE	TATTGACACGCTCTTGCT
OM105587	JX21	AS2_Variant_05	0.04	94.118	1	0	97418	97434	2	18	FALSE	ATTGACACGCTTTTGCT
OM161110	SY-1	AS2_Variant_04	4.39e-05	100	0	0	105672	105689	1	18	FALSE	TATTGACACGCTCTTGCT
OM161110	SY-1	AS2_Variant_05	0.042	94.118	1	0	105673	105689	2	18	FALSE	ATTGACACGCTTTTGCT
OM249788	KK262	AS2_Variant_04	2.69e-06	100	0	0	96824	96843	1	20	TRUE	TATTGACACGCTCTTGCTAG
OM249788	KK262	AS2_Variant_05	0.003	94.737	1	0	96825	96843	2	20	FALSE	ATTGACACGCTTTTGCTAG
OM333166	VNUA-LAVL2	AS2_Variant_04	3.89e-05	100	0	0	81905	81922	18	1	FALSE	AGCAAGAGCGTGTCAATA
OM333166	VNUA-LAVL2	AS2_Variant_05	0.038	94.118	1	0	81905	81921	18	2	FALSE	AGCAAAAGCGTGTCAAT
OM481275	ABTCVSCK_ASF001	AS2_Variant_04	4.42e-05	100	0	0	106634	106651	1	18	FALSE	TATTGACACGCTCTTGCT
OM481275	ABTCVSCK_ASF001	AS2_Variant_05	0.043	94.118	1	0	106635	106651	2	18	FALSE	ATTGACACGCTTTTGCT
OM481276	ABTCVSCK_ASF007	AS2_Variant_04	4.42e-05	100	0	0	106631	106648	1	18	FALSE	TATTGACACGCTCTTGCT
OM481276	ABTCVSCK_ASF007	AS2_Variant_05	0.043	94.118	1	0	106632	106648	2	18	FALSE	ATTGACACGCTTTTGCT
OM799941	ASFV/Kaliningrad_17/WB-13869	AS2_Variant_04	4.39e-05	100	0	0	105406	105423	1	18	FALSE	TATTGACACGCTCTTGCT
OM799941	ASFV/Kaliningrad_17/WB-13869	AS2_Variant_05	0.042	94.118	1	0	105407	105423	2	18	FALSE	ATTGACACGCTTTTGCT
OM966714	ASFV/Kaliningrad_18/WB-12523	AS2_Variant_04	4.39e-05	100	0	0	105388	105405	1	18	FALSE	TATTGACACGCTCTTGCT
OM966714	ASFV/Kaliningrad_18/WB-12523	AS2_Variant_05	0.042	94.118	1	0	105389	105405	2	18	FALSE	ATTGACACGCTTTTGCT
OM966715	ASFV/Kaliningrad_18/WB-12524	AS2_Variant_04	4.39e-05	100	0	0	105410	105427	1	18	FALSE	TATTGACACGCTCTTGCT
OM966715	ASFV/Kaliningrad_18/WB-12524	AS2_Variant_05	0.042	94.118	1	0	105411	105427	2	18	FALSE	ATTGACACGCTTTTGCT
OM966716	ASFV/Kaliningrad_18/WB-9735	AS2_Variant_04	4.39e-05	100	0	0	105406	105423	1	18	FALSE	TATTGACACGCTCTTGCT
OM966716	ASFV/Kaliningrad_18/WB-9735	AS2_Variant_05	0.042	94.118	1	0	105407	105423	2	18	FALSE	ATTGACACGCTTTTGCT
OM966719	ASFV/Kaliningrad_19/WB-10168	AS2_Variant_04	4.39e-05	100	0	0	105408	105425	1	18	FALSE	TATTGACACGCTCTTGCT
OM966719	ASFV/Kaliningrad_19/WB-10168	AS2_Variant_05	0.042	94.118	1	0	105409	105425	2	18	FALSE	ATTGACACGCTTTTGCT
OM966720	ASFV/Kaliningrad_18/WB-12516	AS2_Variant_04	4.39e-05	100	0	0	105410	105427	1	18	FALSE	TATTGACACGCTCTTGCT
OM966720	ASFV/Kaliningrad_18/WB-12516	AS2_Variant_05	0.042	94.118	1	0	105411	105427	2	18	FALSE	ATTGACACGCTTTTGCT
OM966721	ASFV/Kaliningrad_18/WB-9734	AS2_Variant_04	4.39e-05	100	0	0	105404	105421	1	18	FALSE	TATTGACACGCTCTTGCT
OM966721	ASFV/Kaliningrad_18/WB-9734	AS2_Variant_05	0.042	94.118	1	0	105405	105421	2	18	FALSE	ATTGACACGCTTTTGCT
ON075797	Korea/YC1/2019	AS2_Variant_04	4.38e-05	100	0	0	105772	105789	1	18	FALSE	TATTGACACGCTCTTGCT
ON075797	Korea/YC1/2019	AS2_Variant_05	0.042	94.118	1	0	105773	105789	2	18	FALSE	ATTGACACGCTTTTGCT
ON108571	2802/AL/2022 Italy	AS2_Variant_04	4.42e-05	100	0	0	106634	106651	1	18	FALSE	TATTGACACGCTCTTGCT
ON108571	2802/AL/2022 Italy	AS2_Variant_05	0.043	94.118	1	0	106635	106651	2	18	FALSE	ATTGACACGCTTTTGCT
ON185726	Dr-1980	AS2_Variant_04	2.73e-06	100	0	0	100888	100907	1	20	TRUE	TATTGACACGCTCTTGCTAG
ON185726	Dr-1980	AS2_Variant_05	0.003	94.737	1	0	100889	100907	2	20	FALSE	ATTGACACGCTTTTGCTAG
ON260838	7212WB	AS2_Variant_04	2.64e-06	100	0	0	95519	95538	1	20	TRUE	TATTGACACGCTCTTGCTAG
ON260838	7212WB	AS2_Variant_05	0.003	94.737	1	0	95520	95538	2	20	FALSE	ATTGACACGCTTTTGCTAG
ON260839	7303WB	AS2_Variant_04	2.64e-06	100	0	0	95519	95538	1	20	TRUE	TATTGACACGCTCTTGCTAG
ON260839	7303WB	AS2_Variant_05	0.003	94.737	1	0	95520	95538	2	20	FALSE	ATTGACACGCTTTTGCTAG
ON260840	28784WB	AS2_Variant_04	2.71e-06	100	0	0	100031	100050	1	20	TRUE	TATTGACACGCTCTTGCTAG
ON260840	28784WB	AS2_Variant_05	0.003	94.737	1	0	100032	100050	2	20	FALSE	ATTGACACGCTTTTGCTAG
ON260841	33262WB	AS2_Variant_04	2.7e-06	100	0	0	100006	100025	1	20	TRUE	TATTGACACGCTCTTGCTAG
ON260841	33262WB	AS2_Variant_05	0.003	94.737	1	0	100007	100025	2	20	FALSE	ATTGACACGCTTTTGCTAG
ON263123	GZ201801_2	AS2_Variant_04	4.39e-05	100	0	0	106396	106413	1	18	FALSE	TATTGACACGCTCTTGCT
ON263123	GZ201801_2	AS2_Variant_05	0.042	94.118	1	0	106397	106413	2	18	FALSE	ATTGACACGCTTTTGCT
ON380539	HB03A	AS2_Variant_04	4.4e-05	100	0	0	105324	105341	1	18	FALSE	TATTGACACGCTCTTGCT
ON380539	HB03A	AS2_Variant_05	0.042	94.118	1	0	105325	105341	2	18	FALSE	ATTGACACGCTTTTGCT
ON380540	HB31A	AS2_Variant_04	4.39e-05	100	0	0	105258	105275	1	18	FALSE	TATTGACACGCTCTTGCT
ON380540	HB31A	AS2_Variant_05	0.042	94.118	1	0	105259	105275	2	18	FALSE	ATTGACACGCTTTTGCT
ON400500	YNFN202103	AS2_Variant_04	4.13e-05	100	0	0	95012	95029	1	18	FALSE	TATTGACACGCTCTTGCT
ON400500	YNFN202103	AS2_Variant_05	0.04	94.118	1	0	95013	95029	2	18	FALSE	ATTGACACGCTTTTGCT
ON402789	#na	AS2_Variant_04	4.4e-05	100	0	0	106893	106910	1	18	FALSE	TATTGACACGCTCTTGCT
ON402789	#na	AS2_Variant_05	0.042	94.118	1	0	106894	106910	2	18	FALSE	ATTGACACGCTTTTGCT
ON409979	TAN/17/Kibaha	AS2_Variant_04	4.28e-05	100	0	0	102527	102544	1	18	FALSE	TATTGACACGCTCTTGCT
ON409979	TAN/17/Kibaha	AS2_Variant_05	0.041	94.118	1	0	102528	102544	2	18	FALSE	ATTGACACGCTTTTGCT
ON409980	TAN/16/Magu	AS2_Variant_05	0.000167	100	0	0	100576	100592	2	18	FALSE	ATTGACACGCTTTTGCT
ON409980	TAN/16/Magu	AS2_Variant_04	0.01	94.444	1	0	100575	100592	1	18	FALSE	TATTGACACGCTCTTGCT
ON409981	TAN/08/Mazimbu	AS2_Variant_04	0.01	94.444	1	0	98146	98163	1	18	FALSE	TATTGACACGCTCTTGCT
ON409981	TAN/08/Mazimbu	AS2_Variant_05	0.04	94.118	1	0	98147	98163	2	18	FALSE	ATTGACACGCTTTTGCT
ON409982	TAN/17/Mbagala	AS2_Variant_04	3.97e-05	100	0	0	88948	88965	1	18	FALSE	TATTGACACGCTCTTGCT
ON409982	TAN/17/Mbagala	AS2_Variant_05	0.038	94.118	1	0	88949	88965	2	18	FALSE	ATTGACACGCTTTTGCT
ON409983	TAN/20/Morogoro	AS2_Variant_04	4.25e-05	100	0	0	101959	101976	1	18	FALSE	TATTGACACGCTCTTGCT
ON409983	TAN/20/Morogoro	AS2_Variant_05	0.041	94.118	1	0	101960	101976	2	18	FALSE	ATTGACACGCTTTTGCT
ON456300	Yangzhou	AS2_Variant_04	4.36e-05	100	0	0	105299	105316	1	18	FALSE	TATTGACACGCTCTTGCT
ON456300	Yangzhou	AS2_Variant_05	0.042	94.118	1	0	105300	105316	2	18	FALSE	ATTGACACGCTTTTGCT
ON963982	A4	AS2_Variant_04	4.46e-05	100	0	0	84847	84864	18	1	FALSE	AGCAAGAGCGTGTCAATA
ON963982	A4	AS2_Variant_05	0.043	94.118	1	0	84847	84863	18	2	FALSE	AGCAAAAGCGTGTCAAT
OP312970	19155_WB	AS2_Variant_04	2.7e-06	100	0	0	99854	99873	1	20	TRUE	TATTGACACGCTCTTGCTAG
OP312970	19155_WB	AS2_Variant_05	0.003	94.737	1	0	99855	99873	2	20	FALSE	ATTGACACGCTTTTGCTAG
OP467597	ASF-MNG19	AS2_Variant_04	4.36e-05	100	0	0	105267	105284	1	18	FALSE	TATTGACACGCTCTTGCT
OP467597	ASF-MNG19	AS2_Variant_05	0.042	94.118	1	0	105268	105284	2	18	FALSE	ATTGACACGCTTTTGCT
OP510032	ASFV/Primorsky_19/DP-8235	AS2_Variant_04	4.42e-05	100	0	0	106629	106646	1	18	FALSE	TATTGACACGCTCTTGCT
OP510032	ASFV/Primorsky_19/DP-8235	AS2_Variant_05	0.043	94.118	1	0	106630	106646	2	18	FALSE	ATTGACACGCTTTTGCT
OP510033	ASFV/Zabaykali_20/DP-4905	AS2_Variant_04	4.42e-05	100	0	0	106628	106645	1	18	FALSE	TATTGACACGCTCTTGCT
OP510033	ASFV/Zabaykali_20/DP-4905	AS2_Variant_05	0.043	94.118	1	0	106629	106645	2	18	FALSE	ATTGACACGCTTTTGCT
OP605386	20355/RM/2022_Italy	AS2_Variant_04	4.42e-05	100	0	0	106627	106644	1	18	FALSE	TATTGACACGCTCTTGCT
OP605386	20355/RM/2022_Italy	AS2_Variant_05	0.043	94.118	1	0	106628	106644	2	18	FALSE	ATTGACACGCTTTTGCT
OP612151	SY-2	AS2_Variant_04	4.39e-05	100	0	0	105672	105689	1	18	FALSE	TATTGACACGCTCTTGCT
OP612151	SY-2	AS2_Variant_05	0.042	94.118	1	0	105673	105689	2	18	FALSE	ATTGACACGCTTTTGCT
OP628183	Korea/HC224/2020	AS2_Variant_04	4.38e-05	100	0	0	105641	105658	1	18	FALSE	TATTGACACGCTCTTGCT
OP628183	Korea/HC224/2020	AS2_Variant_05	0.042	94.118	1	0	105642	105658	2	18	FALSE	ATTGACACGCTTTTGCT
OP672342	Nigeria-RV502	AS2_Variant_04	4.3e-05	100	0	0	99111	99128	1	18	FALSE	TATTGACACGCTCTTGCT
OP672342	Nigeria-RV502	AS2_Variant_05	0.041	94.118	1	0	99112	99128	2	18	FALSE	ATTGACACGCTTTTGCT
OP823268	#na	AS2_Variant_04	4.36e-05	100	0	0	105251	105268	1	18	FALSE	TATTGACACGCTCTTGCT
OP823268	#na	AS2_Variant_05	0.042	94.118	1	0	105252	105268	2	18	FALSE	ATTGACACGCTTTTGCT
OP823269	#na	AS2_Variant_04	4.36e-05	100	0	0	105250	105267	1	18	FALSE	TATTGACACGCTCTTGCT
OP823269	#na	AS2_Variant_05	0.042	94.118	1	0	105251	105267	2	18	FALSE	ATTGACACGCTTTTGCT
OP856591	China/LN/2018/1	AS2_Variant_04	4.39e-05	100	0	0	105664	105681	1	18	FALSE	TATTGACACGCTCTTGCT
OP856591	China/LN/2018/1	AS2_Variant_05	0.042	94.118	1	0	105665	105681	2	18	FALSE	ATTGACACGCTTTTGCT
OQ504954	Pig/Henan/123014/2022	AS2_Variant_04	2.75e-06	100	0	0	101596	101615	1	20	TRUE	TATTGACACGCTCTTGCTAG
OQ504954	Pig/Henan/123014/2022	AS2_Variant_05	0.003	94.737	1	0	101597	101615	2	20	FALSE	ATTGACACGCTTTTGCTAG
OQ504955	Pig/Inner Mongolia/DQDM/2022	AS2_Variant_04	2.75e-06	100	0	0	101604	101623	1	20	TRUE	TATTGACACGCTCTTGCTAG
OQ504955	Pig/Inner Mongolia/DQDM/2022	AS2_Variant_05	0.003	94.737	1	0	101605	101623	2	20	FALSE	ATTGACACGCTTTTGCTAG
OQ504956	Pig/Jiangsu/LG/2021,	AS2_Variant_04	2.75e-06	100	0	0	101566	101585	1	20	TRUE	TATTGACACGCTCTTGCTAG
OQ504956	Pig/Jiangsu/LG/2021,	AS2_Variant_05	0.003	94.737	1	0	101567	101585	2	20	FALSE	ATTGACACGCTTTTGCTAG
OX376250	2020ASP02805	AS2_Variant_04	4.42e-05	100	0	0	106611	106628	1	18	FALSE	TATTGACACGCTCTTGCT
OX376250	2020ASP02805	AS2_Variant_05	0.043	94.118	1	0	106612	106628	2	18	FALSE	ATTGACACGCTTTTGCT
OX376251	2021ASP01919	AS2_Variant_04	4.42e-05	100	0	0	106618	106635	1	18	FALSE	TATTGACACGCTCTTGCT
OX376251	2021ASP01919	AS2_Variant_05	0.043	94.118	1	0	106619	106635	2	18	FALSE	ATTGACACGCTTTTGCT
OX376252	2021ASP00703	AS2_Variant_04	4.42e-05	100	0	0	106620	106637	1	18	FALSE	TATTGACACGCTCTTGCT
OX376252	2021ASP00703	AS2_Variant_05	0.043	94.118	1	0	106621	106637	2	18	FALSE	ATTGACACGCTTTTGCT
OX376253	2021ASP01957	AS2_Variant_04	4.42e-05	100	0	0	106618	106635	1	18	FALSE	TATTGACACGCTCTTGCT
OX376253	2021ASP01957	AS2_Variant_05	0.043	94.118	1	0	106619	106635	2	18	FALSE	ATTGACACGCTTTTGCT
OX376254	2021ASP00484	AS2_Variant_04	4.42e-05	100	0	0	106624	106641	1	18	FALSE	TATTGACACGCTCTTGCT
OX376254	2021ASP00484	AS2_Variant_05	0.043	94.118	1	0	106625	106641	2	18	FALSE	ATTGACACGCTTTTGCT
OX376255	2021ASP00902	AS2_Variant_04	4.42e-05	100	0	0	106618	106635	1	18	FALSE	TATTGACACGCTCTTGCT
OX376255	2021ASP00902	AS2_Variant_05	0.043	94.118	1	0	106619	106635	2	18	FALSE	ATTGACACGCTTTTGCT
OX376256	2020ASP01832	AS2_Variant_04	4.42e-05	100	0	0	106600	106617	1	18	FALSE	TATTGACACGCTCTTGCT
OX376256	2020ASP01832	AS2_Variant_05	0.043	94.118	1	0	106601	106617	2	18	FALSE	ATTGACACGCTTTTGCT
OX376257	2021ASP02148	AS2_Variant_04	4.42e-05	100	0	0	106618	106635	1	18	FALSE	TATTGACACGCTCTTGCT
OX376257	2021ASP02148	AS2_Variant_05	0.043	94.118	1	0	106619	106635	2	18	FALSE	ATTGACACGCTTTTGCT
OX376258	2020ASP02894	AS2_Variant_04	4.42e-05	100	0	0	106617	106634	1	18	FALSE	TATTGACACGCTCTTGCT
OX376258	2020ASP02894	AS2_Variant_05	0.043	94.118	1	0	106618	106634	2	18	FALSE	ATTGACACGCTTTTGCT
OX376259	2021ASP02665	AS2_Variant_04	4.42e-05	100	0	0	106634	106651	1	18	FALSE	TATTGACACGCTCTTGCT
OX376259	2021ASP02665	AS2_Variant_05	0.043	94.118	1	0	106635	106651	2	18	FALSE	ATTGACACGCTTTTGCT
OX376260	2021ASP01917	AS2_Variant_04	4.42e-05	100	0	0	106620	106637	1	18	FALSE	TATTGACACGCTCTTGCT
OX376260	2021ASP01917	AS2_Variant_05	0.043	94.118	1	0	106621	106637	2	18	FALSE	ATTGACACGCTTTTGCT
OX376261	2020ASP02103	AS2_Variant_04	4.42e-05	100	0	0	106619	106636	1	18	FALSE	TATTGACACGCTCTTGCT
OX376261	2020ASP02103	AS2_Variant_05	0.043	94.118	1	0	106620	106636	2	18	FALSE	ATTGACACGCTTTTGCT
OX376262	2021ASP00921	AS2_Variant_04	4.42e-05	100	0	0	106621	106638	1	18	FALSE	TATTGACACGCTCTTGCT
OX376262	2021ASP00921	AS2_Variant_05	0.043	94.118	1	0	106622	106638	2	18	FALSE	ATTGACACGCTTTTGCT
OX376263	2021ASP02207	AS2_Variant_04	4.42e-05	100	0	0	106617	106634	1	18	FALSE	TATTGACACGCTCTTGCT
OX376263	2021ASP02207	AS2_Variant_05	0.043	94.118	1	0	106618	106634	2	18	FALSE	ATTGACACGCTTTTGCT
OX376264	2021ASP03380	AS2_Variant_04	4.42e-05	100	0	0	106469	106486	1	18	FALSE	TATTGACACGCTCTTGCT
OX376264	2021ASP03380	AS2_Variant_05	0.043	94.118	1	0	106470	106486	2	18	FALSE	ATTGACACGCTTTTGCT
OX376265	2021ASP03384	AS2_Variant_04	4.42e-05	100	0	0	106541	106558	1	18	FALSE	TATTGACACGCTCTTGCT
OX376265	2021ASP03384	AS2_Variant_05	0.043	94.118	1	0	106542	106558	2	18	FALSE	ATTGACACGCTTTTGCT
OX376266	2021ASP03643	AS2_Variant_04	4.42e-05	100	0	0	106621	106638	1	18	FALSE	TATTGACACGCTCTTGCT
OX376266	2021ASP03643	AS2_Variant_05	0.043	94.118	1	0	106622	106638	2	18	FALSE	ATTGACACGCTTTTGCT
OX376267	2021ASP03251	AS2_Variant_04	4.42e-05	100	0	0	106633	106650	1	18	FALSE	TATTGACACGCTCTTGCT
OX376267	2021ASP03251	AS2_Variant_05	0.043	94.118	1	0	106634	106650	2	18	FALSE	ATTGACACGCTTTTGCT
OX376268	2021ASP03144	AS2_Variant_04	4.42e-05	100	0	0	106620	106637	1	18	FALSE	TATTGACACGCTCTTGCT
OX376268	2021ASP03144	AS2_Variant_05	0.043	94.118	1	0	106621	106637	2	18	FALSE	ATTGACACGCTTTTGCT
OX376271	2021ASP03658	AS2_Variant_04	4.42e-05	100	0	0	106622	106639	1	18	FALSE	TATTGACACGCTCTTGCT
OX376271	2021ASP03658	AS2_Variant_05	0.043	94.118	1	0	106623	106639	2	18	FALSE	ATTGACACGCTTTTGCT
OX376272	2021ASP03740	AS2_Variant_04	4.42e-05	100	0	0	106615	106632	1	18	FALSE	TATTGACACGCTCTTGCT
OX376272	2021ASP03740	AS2_Variant_05	0.043	94.118	1	0	106616	106632	2	18	FALSE	ATTGACACGCTTTTGCT
OX376273	2021ASP03711	AS2_Variant_04	4.42e-05	100	0	0	106623	106640	1	18	FALSE	TATTGACACGCTCTTGCT
OX376273	2021ASP03711	AS2_Variant_05	0.043	94.118	1	0	106624	106640	2	18	FALSE	ATTGACACGCTTTTGCT
